# Supplementary material for: SEanalysis: a web tool for super-enhancer associated regulatory analysis
Source: Nucleic Acids Res. 2019 Apr 27;47(W1):W248–55. doi: 10.1093/nar/gkz302 (PMC6602466; doi:10.1093/nar/gkz302)
Supplement: gkz302_Supplemental_Files [file gkz302_supplemental_files.zip]

Archive with 2 entries (2 files):
- Figure S1.pdf
- Supplementary Data.xlsx
