# Supplementary material for: SEanalysis: a web tool for super-enhancer associated regulatory analysis
Source: Nucleic Acids Res. 2019 Apr 27;47(W1):W248–55. doi: 10.1093/nar/gkz302 (PMC6602466; doi:10.1093/nar/gkz302)
Supplement: gkz302_Supplemental_Files [file gkz302_supplemental_files.zip › Supplementary Data.xlsx]

## Sheet: 1.H3K27ac_Cells or Tissues_Info
Sample Name	Sample ID	serise	H3K27Ac	Input	Biosample Type	Tissue Type	Cell Type	PMID	source
adipose-tissue	Sample_00_001	GSE16256	ENCSR082SHT	ENCSR163VJS	Tissue	adipose tissue	Other	19829295|20452322|20944595|21289626|26030523	Roadmap
adrenal-gland_34y	Sample_00_002	GSE16256	ENCSR405ESP	ENCSR815BDB	Tissue	adrenal gland	Other	19829295|20452322|20944595|21289626|26030523	Roadmap
adrenal-gland_97d	Sample_00_003	GSE18927	ENCSR847AIA	ENCSR960VLF	Tissue	adrenal gland	Other	20944595|22955618|22955828|24336318|25693567|26030523	Roadmap
aorta	Sample_00_004	GSE16256	ENCSR322TJD	ENCSR116QUS	Tissue	aorta	Other	19829295|20452322|20944595|21289626|26030523	Roadmap
B-cell	Sample_00_005	GSE18927	ENCSR191ZQT	ENCSR300ZUS	Primary Cell	Blood	B cell	20944595|22955618|22955828|24336318|25693567|26030523	Roadmap
CD14-positive-monocyte	Sample_00_006	GSE18927	ENCSR012PII	ENCSR444GJM	Primary Cell	Blood	CD14-positive monocyte	20944595|22955618|22955828|24336318|25693567|26030523	Roadmap
naive thymus-derived CD4-positive, alpha-beta T cell	Sample_00_007	GSE17312	ENCSR674VPA	ENCSR355RJN	Primary Cell	Blood	CD4-positive helper T cell	20944595	Roadmap
CD4-positive-alpha-beta-memory-T-cell	Sample_00_008	GSE17312	ENCSR314BEX	ENCSR595SMV	Primary Cell	Blood	CD4-positive, alpha-beta memory T cell	20944595	Roadmap
CD8-positive-alpha-beta-T-cell	Sample_00_009	GSE18927	ENCSR007HLH	ENCSR247BVB	Primary Cell	Blood	CD8-positive, alpha-beta T cell	20944595|22955618|22955828|24336318|25693567|26030523	Roadmap
endodermal-cell	Sample_00_010	GSE17312	ENCSR200ETW	ENCSR650EVQ	in vitro differentiated cells	Embryo endodermal	endodermal cell	20944595	Roadmap
esophagus	Sample_00_011	GSE16256	ENCSR679OVD	ENCSR161JTT	Tissue	esophagus	Other	19829295|20452322|20944595|21289626|26030523	Roadmap
H1-hESC	Sample_00_012	GSE16256	ENCSR880SUY	ENCSR569NEE	Stem Cell	Embryo	Embryonic Stem Cell	19829295|20452322|20944595|21289626|26030523	Roadmap
H9	Sample_00_013	GSE16256	ENCSR876RGF	ENCSR214MNL	Stem Cell	Embryo	Embryonic Stem Cell	19829295|20452322|20944595|21289626|26030523	Roadmap
heart-left-ventricle	Sample_00_014	GSE16256	ENCSR458RRZ	ENCSR961QMI	Tissue	heart left ventricle	Other	19829295|20452322|20944595|21289626|26030523	Roadmap
IMR-90	Sample_00_015	GSE16256	ENCSR002YRE	ENCSR001BSB	Cell Line	Lung	Fibroblast	19829295|20452322|20944595|21289626|26030523	Roadmap
iPS-DF-19.11	Sample_00_016	GSE16256	ENCSR505OPZ	ENCSR086NVH	induced pluripotent stem cell line	Foreskin Fibroblast	Induced Pluripotent Stem Cell	19829295|20452322|20944595|21289626|26030523	Roadmap
iPS-DF-6.9	Sample_00_017	GSE16256	ENCSR875QDS	ENCSR212SJH	induced pluripotent stem cell line	Foreskin Fibroblast	Other	19829295|20452322|20944595|21289626|26030523	Roadmap
iPS-18a	Sample_00_018	GSE17312	ENCSR429YAE	ENCSR580WGM	induced pluripotent stem cell line	Dermal fibroblasts	Other	20944595	Roadmap
iPS-20b	Sample_00_019	GSE17312	ENCSR729GQT	ENCSR895CJW	induced pluripotent stem cell line	Dermal fibroblasts	Other	20944595	Roadmap
large-intestine_108d	Sample_00_020	GSE18927	ENCSR659RHV	ENCSR107RQX	Tissue	large intestine	Other	20944595|22955618|22955828|24336318|25693567|26030523	Roadmap
lung_3y	Sample_00_021	GSE16256	ENCSR550WUX	ENCSR577BCL	Tissue	lung	Other	19829295|20452322|20944595|21289626|26030523	Roadmap
lung_30y	Sample_00_022	GSE16256	ENCSR540ADS	ENCSR061VJM	Tissue	lung	Other	19829295|20452322|20944595|21289626|26030523	Roadmap
mesenchymal-stem-cell	Sample_00_023	GSE16256	ENCSR013KEC	ENCSR843OBM	in vitro differentiated cells	Embryo	mesenchymal stem cell	19829295|20452322|20944595|21289626|26030523	Roadmap
mesendoderm	Sample_00_024	GSE16256	ENCSR473PNT	ENCSR810RRR	in vitro differentiated cells	Embryo	mesendoderm	19829295|20452322|20944595|21289626|26030523	Roadmap
muscle-of-leg	Sample_00_025	GSE18927	ENCSR687ZCM	ENCSR449RSE	Tissue	muscle of leg	Other	20944595|22955618|22955828|24336318|25693567|26030523	Roadmap
muscle-of-trunk	Sample_00_026	GSE18927	ENCSR775FTU	ENCSR639HUV	Tissue	muscle of trunk	Other	20944595|22955618|22955828|24336318|25693567|26030523	Roadmap
natural-killer-cell	Sample_00_027	GSE18927	ENCSR391EQV	ENCSR726FHN	Primary Cell	Blood	natural killer cell	20944595|22955618|22955828|24336318|25693567|26030523	Roadmap
ovary	Sample_00_029	GSE16256	ENCSR268JQE	ENCSR674QIU	Tissue	ovary	Other	19829295|20452322|20944595|21289626|26030523	Roadmap
pancreas	Sample_00_030	GSE16256	ENCSR612BWE	ENCSR503BIB	Tissue	pancreas	Other	19829295|20452322|20944595|21289626|26030523	Roadmap
placenta	Sample_00_031	GSE18927	ENCSR498ZRC	ENCSR278VUZ	Tissue	placenta	Other	20944595|22955618|22955828|24336318|25693567|26030523	Roadmap
psoas-muscle_30y	Sample_00_032	GSE16256	ENCSR250NHD	ENCSR139WMA	Tissue	psoas muscle	Other	19829295|20452322|20944595|21289626|26030523	Roadmap
psoas-muscle_3y	Sample_00_033	GSE16256	ENCSR367WYJ	ENCSR163UEW	Tissue	psoas muscle	Other	19829295|20452322|20944595|21289626|26030523	Roadmap
right-cardiac-atrium	Sample_00_034	GSE16256	ENCSR074ECR	ENCSR652ULP	Tissue	right cardiac atrium	Other	19829295|20452322|20944595|21289626|26030523	Roadmap
sigmoid-colon	Sample_00_035	GSE16256	ENCSR561YSH	ENCSR574WQE	Tissue	sigmoid colon	Other	19829295|20452322|20944595|21289626|26030523	Roadmap
small-intestine_108days	Sample_00_036	GSE18927	ENCSR892XFG	ENCSR541DBO	Tissue	small intestine	Other	20944595|22955618|22955828|24336318|25693567|26030523	Roadmap
spinal-cord_108d	Sample_00_038	GSE18927	ENCSR209QGZ	ENCSR113XPE	Tissue	spinal cord	Other	20944595|22955618|22955828|24336318|25693567|26030523	Roadmap
spleen_3y	Sample_00_039	GSE16256	ENCSR170MAJ	ENCSR652ZLE	Tissue	spleen	Other	19829295|20452322|20944595|21289626|26030523	Roadmap
spleen_30y	Sample_00_040	GSE16256	ENCSR086XCT	ENCSR563OLJ	Tissue	spleen	Other	19829295|20452322|20944595|21289626|26030523	Roadmap
stomach_3y	Sample_00_041	GSE16256	ENCSR437QMD	ENCSR628GIZ	Tissue	stomach	Other	19829295|20452322|20944595|21289626|26030523	Roadmap
stomach_30y	Sample_00_042	GSE16256	ENCSR582UTE	ENCSR975PED	Tissue	stomach	Other	19829295|20452322|20944595|21289626|26030523	Roadmap
stomach_96d	Sample_00_043	GSE18927	ENCSR743DDX	ENCSR927MXE	Tissue	stomach	Other	20944595|22955618|22955828|24336318|25693567|26030523	Roadmap
T-cell	Sample_00_044	GSE18927	ENCSR222QLW	ENCSR930RIA	Primary Cell	Cord Blood	T-cell	20944595|22955618|22955828|24336318|25693567|26030523	Roadmap
thymus	Sample_00_045	GSE18927	ENCSR776KLS	ENCSR064RLF	Tissue	thymus	Other	20944595|22955618|22955828|24336318|25693567|26030523	Roadmap
22Rv1	Sample_01_001	GSE105627|GSE105888	ENCSR391NPE	ENCSR933UGQ	Cell Line	prostate	Epithelium	22955616	ENCODE
22Rv1_10nM17beta-hydroxy-5alpha-androstan-3-one	Sample_01_002	GSE106029|GSE105888	ENCSR777CQW	ENCSR933UGQ	Cell Line	prostate	Epithelium	22955616	ENCODE
A549_ethanol_1h	Sample_01_006	GSM1003578|GSM1003541	ENCSR000AUI	ENCSR000ASS	Cell Line	lung	Epithelium	22955616	ENCODE
A549_dexamethasone_1h	Sample_01_012	GSM1003493|GSM1003540	ENCSR000AVF	ENCSR000ASR	Cell Line	lung	Epithelium	22955616	ENCODE
A673	Sample_01_017	GSE96332|GSE95974	ENCSR714TJD	ENCSR196CXJ	Cell Line	Muscle	Epithelium	22955616	ENCODE
ACC112	Sample_01_018	GSE95903|GSE96407	ENCSR059MVB	ENCSR836XKP	Cell Line	Submandibular Salivary Gland	Other	22955616	ENCODE
astrocyte	Sample_01_019	GSE29611|GSE29611	ENCSR000AOQ	ENCSR000AOP	Primary Cell	Brain	astrocyte	22955616	ENCODE
B-cell	Sample_01_020	GSE29611|GSE95871	ENCSR000AUP	ENCSR000AUW	Primary Cell	Blood	B cell	22955616	ENCODE
bipolar-neuron	Sample_01_021	GSE96463|GSE95879	ENCSR905TYC	ENCSR001KCX	in vitro differentiated cells	Other	bipolar neuron	22955616	ENCODE
C4-2B	Sample_01_022	GSE105424|GSE105753	ENCSR279KIX	ENCSR585FQO	Cell Line	prostate	Other	22955616	ENCODE
cardiac-muscle-cell	Sample_01_023	GSE95878|GSE96431	ENCSR000NPF	ENCSR867SJE	in vitro differentiated cells	Embryo	cardiac muscle cell	22955616	ENCODE
CD14-positive-monocyte	Sample_01_024	GSE29611|GSE29611	ENCSR000ASJ	ENCSR000AUU	Primary Cell	Blood	CD14-positive monocyte	22955616	ENCODE
DND-41	Sample_01_025	GSE29611|GSE95870	ENCSR000AQW	ENCSR000ASA	Cell Line	Haematopoietic and Lymphoid Tissue_Blood	T cell	22955616	ENCODE
endothelial-cell-of-umbilical-vein	Sample_01_026	GSE29611	ENCSR000ALB	ENCSR000ALG	Primary Cell	Bood Vessel	endothelial cell	22955616	ENCODE
epithelial-cell-of-prostate	Sample_01_027	GSE105828|GSE105307	ENCSR910PDW	ENCSR131SEB	Primary Cell	prostate	epithelial cell	22955616	ENCODE
fibroblast-of-lung	Sample_01_029	GSE35583|GSE35583	ENCSR000DPL	ENCSR000DPN	Primary Cell	lung	fibroblast	-	ENCODE
GM12878	Sample_01_030	GSE29611|GSE29611	ENCSR000AKC	ENCSR000AKJ	Cell Line	Haematopoietic and Lymphoid Tissue_blood	B Lymphocyte	22955616	ENCODE
GM23338	Sample_01_031	GSE96342|GSE96370	ENCSR729ENO	ENCSR773IYZ	induced pluripotent stem cell line	Other	Other	22955616	ENCODE
H9	Sample_01_033	NA|GSE96273	ENCSR566DVZ	ENCSR625CEM	Stem Cell	Embryo	Embryonic Stem Cell	22955616	ENCODE
HCT116	Sample_01_034	GSE96299|GSE86688	ENCSR661KMA	ENCSR198WIH	Cell Line	colon	Epithelium	22955616	ENCODE
HeLa-S3	Sample_01_036	GSE29611|GSE95869	ENCSR000AOC	ENCSR000AOB	Cell Line	cervix	Epithelium	22955616	ENCODE
hepatocyte	Sample_01_037	GSE96201|GSE95924	ENCSR507UDH	ENCSR107PGG	in vitro differentiated cells	Liver	hepatocyte	22955616	ENCODE
HepG2	Sample_01_038	GSE29611|GSE95897	ENCSR000AMO	ENCSR055XHN	Cell Line	liver	Epithelium	22955616	ENCODE
K562	Sample_01_039	GSE29611|GSE95865	ENCSR000AKP	ENCSR000AKY	Cell Line	Haematopoietic and Lymphoid Tissue_Bone Marrow	Erythroblast	22955616	ENCODE
Karpas-422	Sample_01_040	GSE86733|GSE86703	ENCSR660IQS	ENCSR367UDO	Cell Line	Haematopoietic and Lymphoid Tissue_Blood	B lymphoblast	22955616	ENCODE
keratinocyte	Sample_01_041	GSE29611|GSE95867	ENCSR000ALK	ENCSR000ALS	Primary Cell	Skin	keratinocyte	22955616	ENCODE
KMS-11	Sample_01_042	GSE96488|GSE96339	ENCSR955IXZ	ENCSR720GSE	Cell Line	Haematopoietic and Lymphoid Tissue	Other	22955616	ENCODE
KOPT-K1	Sample_01_043	GSE96338|GSE96004	ENCSR719FEJ	ENCSR255BOF	Cell Line	Haematopoietic and Lymphoid Tissue	T lymphocyte	22955616	ENCODE
Loucy	Sample_01_044	GSE96242|GSE96286	ENCSR566GSO	ENCSR648HLP	Cell Line	peripheral blood	T lymphocyte	22955616	ENCODE
mammary-epithelial-cell	Sample_01_045	GSE29611|GSE29611	ENCSR000ALW	ENCSR000AMN	Primary Cell	Mammary Gland	epithelial	22955616	ENCODE
MCF-7	Sample_01_046	GSE96352|GSE86749	ENCSR752UOD	ENCSR768LHG	Cell Line	Mammary Gland	Epithelium	22955616	ENCODE
mid-neurogenesis-radial-glial-cells	Sample_01_047	NA|GSE96026	ENCSR092TTO	ENCSR287XMW	in vitro differentiated cells	Embryo	mid-neurogenesis radial glial cells	22955616	ENCODE
MM.1S	Sample_01_048	GSE96358|GSE96008	ENCSR758OEC	ENCSR264HOB	Cell Line	peripheral blood	B lymphoblast	22955616	ENCODE
neural-cell	Sample_01_050	GSE95935|GSE96111	ENCSR124VOE	ENCSR308JFE	in vitro differentiated cells	Embryo	neural cell	22955616	ENCODE
neural-progenitor-cell	Sample_01_051	GSE96178|GSE96261	ENCSR449AXO	ENCSR603SVD	in vitro differentiated cells	Embryo	neural progenitor cell	22955616	ENCODE
neutrophil	Sample_01_052	GSE96014|GSE96233	ENCSR267YXV	ENCSR557RDB	Primary Cell	Blood	neutrophil	22955616	ENCODE
OCI-LY1	Sample_01_053	GSE86726|GSE86720	ENCSR597UDW	ENCSR569IIN	Cell Line	Haematopoietic and Lymphoid Tissue	B lymphoblast	22955616	ENCODE
OCI-LY3	Sample_01_054	GSE86758|GSE86702	ENCSR857GMX	ENCSR361GKY	Cell Line	Haematopoietic and Lymphoid Tissue	B lymphoblast	22955616	ENCODE
OCI-LY7	Sample_01_055	GSE86708|GSE86680	ENCSR447ZGY	ENCSR063AUO	Cell Line	Haematopoietic and Lymphoid Tissue	B lymphoblast	22955616	ENCODE
osteoblast	Sample_01_056	GSE29611|GSE29611	ENCSR000APH	ENCSR000APU	Primary Cell	Bone	osteoblast	22955616	ENCODE
PANC-1	Sample_01_057	GSE31755|GSE86663	ENCSR000EXK	ENCSR000EXM	Cell Line	pancreas/duct	Epithelium	22955616	ENCODE
PC-3	Sample_01_058	GSE96399|GSE96117	ENCSR826UTD	ENCSR328AHC	Cell Line	prostate	Epithelium	22955616	ENCODE
PC-9	Sample_01_059	GSE96366|GSE95883	ENCSR769FOC	ENCSR011GWK	Cell Line	lung	Epithelium	22955616	ENCODE
radial-glial-cell	Sample_01_060	NA|GSE96313	ENCSR829UDX	ENCSR689ICI	in vitro differentiated cells	Embryo	radial glial cell	22955616	ENCODE
RWPE1	Sample_01_061	GSE105290|GSE105387	ENCSR203KEU	ENCSR248IFK	Cell Line	prostate	Epithelium	22955616	ENCODE
RWPE2	Sample_01_062	-	ENCSR987PNT	ENCSR394DWD	Cell Line	prostate	Epithelium	22955616	ENCODE
skeletal-muscle-myoblast	Sample_01_063	GSE29611|GSE29611	ENCSR000ANF	ENCSR000ANN	Primary Cell	Skeletal Muscle	Myoblast	22955616	ENCODE
SK-N-MC	Sample_01_064	GSE96405|GSE96457	ENCSR835MMN	ENCSR899XXQ	Cell Line	brain; derived from metastatic site: supra-orbital area	Epithelium	22955616	ENCODE
smooth-muscle-cell	Sample_01_066	GSE95986|GSE96343	ENCSR210ZPC	ENCSR729MRJ	in vitro differentiated cells	Other	smooth muscle cell	22955616	ENCODE
SUDHL6	Sample_01_067	GSE96110|GSE86683	ENCSR307DQT	ENCSR179YLS	Cell Line	peritoneal effusion; derived from metastatic site: peritoneal cavity	B lymphocyte	22955616	ENCODE
VCaP	Sample_01_068	GSE105760|GSE105846	ENCSR597ULV	ENCSR716BTZ	Cell Line	prostate; derived from metastatic site: vertebral metastasis	Epithelium	22955616	ENCODE
adrenal-gland	Sample_01_069	GSE101068|GSE100979	ENCSR189QAD	ENCSR043UWF	Tissue	adrenal gland	Other	22955616	ENCODE
ascending-aorta	Sample_01_070	GSE100995|GSE100950	ENCSR069UMW	ENCSR007WYC	Tissue	ascending aorta	Other	22955616	ENCODE
body-of-pancreas	Sample_01_071	GSE101269|GSE101315	ENCSR748TFF	ENCSR833HBT	Tissue	body of pancreas	Other	22955616	ENCODE
breast-epithelium	Sample_01_072	GSE100978|GSE96000	ENCSR034ZKE	ENCSR247XFQ	Tissue	breast epithelium	Other	22955616	ENCODE
coronary-artery	Sample_01_073	GSE101160|GSE95933	ENCSR443UYU	ENCSR122GIL	Tissue	coronary artery	Other	22955616	ENCODE
esophagus-muscularis-mucosa	Sample_01_074	GSE101022|GSE96187	ENCSR095YMD	ENCSR474WLZ	Tissue	esophagus muscularis mucosa	Other	22955616	ENCODE
esophagus-squamous-epithelium	Sample_01_075	GSE101367|GSE96289	ENCSR909UAG	ENCSR652EPR	Tissue	esophagus squamous epithelium	Other	22955616	ENCODE
gastrocnemius-medialis	Sample_01_076	GSE96386|GSE96371	ENCSR801IPH	ENCSR775IMI	Tissue	gastrocnemius medialis	Other	22955616	ENCODE
gastroesophageal-sphincter	Sample_01_077	GSE101253|GSE95967	ENCSR677LBH	ENCSR178MWD	Tissue	gastroesophageal sphincter	Other	22955616	ENCODE
heart-left-ventricle	Sample_01_078	GSE101345|GSE96220	ENCSR854OXF	ENCSR526EXI	Tissue	heart left ventricle	Other	22955616	ENCODE
Peyers-patch	Sample_01_079	GSE101324|GSE95934	ENCSR837SGJ	ENCSR124GAS	Tissue	Peyers patch	Other	22955616	ENCODE
prostate	Sample_01_080	-	ENCSR763IDK	ENCSR113QDZ	Tissue	prostate	Other	22955616	ENCODE
right-atrium-auricular-region	Sample_01_081	GSE101230|GSE101070	ENCSR593KDJ	ENCSR195BZZ	Tissue	right atrium auricular region	Other	22955616	ENCODE
right-lobe-of-liver	Sample_01_082	GSE96504|GSE96021	ENCSR981UJA	ENCSR276SJT	Tissue	right lobe of liver	Other	22955616	ENCODE
sigmoid-colon	Sample_01_083	GSE101136|GSE101326	ENCSR268ZCF	ENCSR844YME	Tissue	sigmoid colon	Other	22955616	ENCODE
spleen	Sample_01_084	GSE101261|GSE101069	ENCSR726HTS	ENCSR189UPU	Tissue	spleen	Other	22955616	ENCODE
stomach	Sample_01_085	GSE101034|GSE101196	ENCSR133NBJ	ENCSR539HNK	Tissue	stomach	Other	22955616	ENCODE
thoracic-aorta	Sample_01_086	GSE100994|GSE96012	ENCSR318HUC	ENCSR266XMB	Tissue	thoracic aorta	Other	22955616	ENCODE
thyroid-gland	Sample_01_087	GSE101258|GSE101172	ENCSR716FUH	ENCSR475NOQ	Tissue	thyroid gland	Other	22955616	ENCODE
tibial-nerve	Sample_01_088	GSE101273|GSE101039	ENCSR771YJT	ENCSR154SJE	Tissue	tibial nerve	Other	22955616	ENCODE
transverse-colon	Sample_01_089	GSE101031|GSE101314	ENCSR208QRN	ENCSR828XQV	Tissue	transverse colon	Other	22955616	ENCODE
upper-lobe-of-left-lung	Sample_01_090	GSE101265|GSE101151	ENCSR738SXD	ENCSR422TGJ	Tissue	upper lobe of left lung	Other	22955616	ENCODE
uterus	Sample_01_091	GSE101065|GSE101378	ENCSR249INE	ENCSR979XBX	Tissue	uterus	Other	22955616	ENCODE
vagina	Sample_01_092	GSE96337|GSE96270	ENCSR718BTD	ENCSR620XWM	Tissue	vagina	Other	22955616	ENCODE
MCF-7_10Gygamma_2.5h	Sample_02_002	GSE100099	GSM2671298	GSM2671302	Cell Line	Mammary Gland	Epithelium	23452846	NCBI
MCF-7_10Gygamma_5h	Sample_02_003	GSE100099	GSM2671299	GSM2671303	Cell Line	Mammary Gland	Epithelium	23452846	NCBI
MCF-7_10Gygamma_7.5h	Sample_02_004	GSE100099	GSM2671300	GSM2671304	Cell Line	Mammary Gland	Epithelium	23452846	NCBI
cervical-cancer_KDM5C	Sample_02_005	GSE101565	GSM2706139	GSM2706140	Other	cervical	Other	-	NCBI
cervical-cancer_parental	Sample_02_006	GSE101565	GSM2706141	GSM2706142	Other	cervical	Other	-	NCBI
cervical-cancer_vector	Sample_02_007	GSE101565	GSM2706145	GSM2706146	Other	cervical	Other	-	NCBI
786-O_empty_vector	Sample_02_008	GSE102095	GSM2723818	GSM2723821	Cell Line	kidney	Epithelium	-	NCBI
786-O_wtVHL	Sample_02_009	GSE102095	GSM2723822	GSM2723825	Cell Line	kidney	Epithelium	-	NCBI
A-498_emptyvector	Sample_02_010	GSE102095	GSM2723834	GSM2723835	Cell Line	kidney	Epithelium	-	NCBI
A-498_wtVHL	Sample_02_011	GSE102095	GSM2723836	GSM2723837	Cell Line	kidney	Epithelium	-	NCBI
786-O_non-targeting	Sample_02_012	GSE102095	GSM2723866	GSM2723867	Cell Line	kidney	Epithelium	-	NCBI
786-O_HIF2A	Sample_02_013	GSE102095	GSM2723868	GSM2723869	Cell Line	kidney	Epithelium	-	NCBI
HepG2_shBRG1	Sample_02_014	GSE102559	GSM2740934	GSM2740938	Cell Line	liver	Epithelium	-	NCBI
HepG2_shNS	Sample_02_015	GSE102559	GSM2740936	GSM2740940	Cell Line	liver	Epithelium	-	NCBI
erythroblasts	Sample_02_016	GSE102584	GSM2741449	GSM2741452	Primary Cell	Blood	erythroblasts	28864529	NCBI
H9_ESC	Sample_02_017	GSE24447	GSM602294	GSM602292	Stem Cell	Embryo	Embryonic Stem Cell	21160473	NCBI
NEC	Sample_02_018	GSE24447	GSM602302	GSM602300	Cell Line	Neuroectodermal sphere cells (NEC) derived from H9 ESC	Neuroectodermal sphere cells	21160473	NCBI
Neural crest cells	Sample_02_019	GSE28874	GSM714807	GSM714805	Other	Neural crest cells (hNCC) derived from H9 ESC	Neural crest cells	-	NCBI
V429	Sample_02_021	GSE36204	GSM883681	GSM883667	Cell Line	Colon	Epithelium	22499810	NCBI
CD8donorA	Sample_02_022	GSE40668	GSM999000	GSM999012	Primary Cell	Haematopoietic and Lymphoid Tissue_Blood	T Lymphocyte	24670763	NCBI
CD8donorC	Sample_02_023	GSE40668	GSM999001	GSM999013	Primary Cell	Haematopoietic and Lymphoid Tissue_Blood	T Lymphocyte	24670763	NCBI
CD56+ Natural Killer cells donor A	Sample_02_024	GSE40668	GSM999008	GSM999011	Primary Cell	Haematopoietic and Lymphoid Tissue_Blood	Lymphocyte	24670763	NCBI
CD19donorA	Sample_02_025	GSE40668	GSM998996	GSM999010	Primary Cell	Haematopoietic and Lymphoid Tissue_Blood	B Lymphocyte	24670763	NCBI
CD4donorE	Sample_02_026	GSE40668	GSM999004	GSM999014	Primary Cell	Haematopoietic and Lymphoid Tissue_Blood	T Lymphocyte	24670763	NCBI
HUVEC_VEGF_4h	Sample_02_027	GSE41166	GSM1009625	GSM1009651	Cell Line	Umbilical Vein	Endothelial Cell	-	NCBI
LS174T	Sample_02_029	GSE49320	GSM1365900	GSM1197323	Cell Line	Colon	Epithelium	24952462	NCBI
human kidney proximal tubule cells	Sample_02_030	GSE49637	GSM1203230	GSM1203232	Other	kidney	epithelial cells	24098934	NCBI
Jurkat	Sample_02_031	GSE50622	GSM1296384	GSM1296386	Cell Line	Peripheral Blood	T Lymphocyte	25043025	NCBI
pancreatic-islets-M	Sample_02_032	GSE51311	GSM1261672	GSM1261673	Tissue	Pancreas	Other	24127591	NCBI
pancreatic-islets-F	Sample_02_033	GSE51311	GSM1261674	GSM1261676	Tissue	Pancreas	Other	24127591	NCBI
CUTLL1_GSI	Sample_02_034	GSE51800	GSM1252939	GSM1252932	Cell Line	Haematopoietic and Lymphoid Tissue_Blood	T lymphocyte	24374627|25369933|25418913	NCBI
CUTLL1_GSI_wash	Sample_02_035	GSE51800	GSM1252940	GSM1252935	Cell Line	Haematopoietic and Lymphoid Tissue_Blood	T lymphocyte	24374627|25369933|25418913	NCBI
H7	Sample_02_036	GSE52657	GSM1273645	GSM1273642	Stem Cell	Embryo	Embryonic stem cell	24412311	NCBI
DE	Sample_02_038	GSE52657	GSM1273655	GSM1273652	Stem Cell	Other	Embryonic stem cell	24412311	NCBI
AFG	Sample_02_039	GSE52657	GSM1273660	GSM1273657	Stem Cell	Other	Embryonic stem cell	24412311	NCBI
PFG	Sample_02_040	GSE52657	GSM1273665	GSM1273662	Stem Cell	Other	Embryonic stem cell	24412311	NCBI
Raji_B	Sample_02_041	GSE52914	GSM1356063	GSM1278003	Cell Line	lymphoblast	B Lymphocyte	24842994	NCBI
CyT49_ES_D0	Sample_02_042	GSE54471	GSM1316300	GSM1316304	Cell Line	HESC	Undifferentiated hESCs	25842977	NCBI
CyT49_ES_D2	Sample_02_043	GSE54471	GSM1316307	GSM1316311	Cell Line	HESC	hESC derived definitive endoderm	25842977	NCBI
CyT49_ES_D5	Sample_02_044	GSE54471	GSM1316314	GSM1316318	Cell Line	HESC	hESC derived primitive gut tube	25842977	NCBI
CyT49_ES_D7	Sample_02_045	GSE54471	GSM1316321	GSM1316325	Cell Line	HESC	hESC derived posterior foregut	25842977	NCBI
CyT49_ES_D10	Sample_02_046	GSE54471	GSM1316328	GSM1316332	Cell Line	HESC	hESC derived pancreatic endoderm	25842977	NCBI
IIDP/donor790	Sample_02_047	GSE54471	GSM1316339	GSM1316340	Cell Line	Cadaveric Islet	Cadaveric Islet	25842977	NCBI
CyT49_HE	Sample_02_048	GSE54471	GSM1316341	GSM1316342	Cell Line	HESC	hESC derived hepatic endoderm	25842977	NCBI
CyT49_GTtoH	Sample_02_049	GSE54471	GSM1551472	GSM1551473	Cell Line	HESC	gut tube derived hepatic endoderm	25842977	NCBI
BJ	Sample_02_050	GSE55171	GSM1330734	GSM1330735	Cell Line	skin	fibroblast	26024509	NCBI
MCF-7_EtOH	Sample_02_051	GSE57436	GSM1382472	GSM1382474	Cell Line	Mammary Gland	Epithelium	26319018	NCBI
MCF-7_E2	Sample_02_052	GSE57436	GSM1382482	GSM1382484	Cell Line	Mammary Gland	Epithelium	26319018	NCBI
DKO1	Sample_02_053	GSE58638	GSM1415884	GSM1415888	Cell Line	colon	Epithelium	25747664	NCBI
IMR-90_DMSO_1	Sample_02_054	GSE58740	GSM1418963	GSM1418971	Cell Line	Lung	Fibroblast	25391375	NCBI
IMR-90_Nutlin-3a	Sample_02_055	GSE58740	GSM1418964	GSM1418972	Cell Line	Lung	Fibroblast	25391375	NCBI
HMEC	Sample_02_056	GSE58881	GSM1421317	GSM1421318	Cell Line	Mammary Gland	Epithelium	25960784	NCBI
vHMEC	Sample_02_057	GSE58881	GSM1421320	GSM1421323	Cell Line	Mammary Gland	Epithelium	25960784	NCBI
WT/Jurkat-11bp	Sample_02_058	GSE59657	GSM1519634	GSM1519636	Cell Line	Peripheral Blood	T Lymphocyte	25394790	NCBI
WT/Jurkat	Sample_02_059	GSE59657	GSM1519638	GSM1519637	Cell Line	Peripheral Blood	T Lymphocyte	25394790	NCBI
WT-11bp/Jurkat	Sample_02_060	GSE59657	GSM1519642	GSM1519640	Cell Line	Peripheral Blood	T Lymphocyte	25394790	NCBI
hMADS-3_white	Sample_02_061	GSE59703	GSM1443805	GSM1443817	In vitro differentiated cells	human adipose-derived stem cells	Embryonic stem cell	25504365	NCBI
hMADS-3_brite	Sample_02_062	GSE59703	GSM1443806	GSM1443818	In vitro differentiated cells	human adipose-derived stem cells	Embryonic stem cell	25504365	NCBI
Keratinocytes	Sample_02_063	GSE59824	GSM1446919	GSM1446918	Primary Cell	Skin	Keratinocytes	26034101	NCBI
DN-Early_G1	Sample_02_064	GSE61176	GSM1498904	GSM1498912	Cell Line	Embryo	Fucci human embryonic stem cell	-	NCBI
KO2-Late_G1	Sample_02_065	GSE61176	GSM1498905	GSM1498913	Cell Line	Embryo	Fucci human embryonic stem cell	-	NCBI
AzL-S_phase	Sample_02_066	GSE61176	GSM1498906	GSM1498914	Cell Line	Embryo	Fucci human embryonic stem cell	-	NCBI
AzH-G2/M	Sample_02_067	GSE61176	GSM1498907	GSM1498915	Cell Line	Embryo	Fucci human embryonic stem cell	-	NCBI
A375_DMSO	Sample_02_068	GSE61825	GSM1515414	GSM1515413	Cell Line	skin	Epithelium	26823433	NCBI
SF268	Sample_02_069	GSE61852	GSM1515744	GSM1515740	Cell Line	brain	Astrocyte	26295846	NCBI
NCI-H69_DMSO	Sample_02_070	GSE62412	GSM1526703	GSM1526705	Cell Line	Lung	Epithelium	25490451	NCBI
GLC16_DMSO	Sample_02_071	GSE62412	GSM1526704	GSM1526701	Cell Line	Lung	Epithelium	25490451	NCBI
NCI-H82_DMSO	Sample_02_072	GSE62412	GSM1526706	GSM1526702	Cell Line	Lung	Epithelium	25490451	NCBI
90-8TL_DMSO	Sample_02_073	GSE62499	GSM1527927	GSM1527928	Cell Line	Other	Other	25119042	NCBI
90-8TL_PDJQ	Sample_02_074	GSE62499	GSM1527930	GSM1527931	Cell Line	Other	Other	25119042	NCBI
kelly_DMSO_3h	Sample_02_075	GSE62725	GSM1532401	GSM1532403	Cell Line	Autonomic ganglia	Neuroblast	25416950	NCBI
SH-SY5Y_DMSO_3h	Sample_02_076	GSE62725	GSM1532408	GSM1532410	Cell Line	Bone Marrow	Epithelium	25416950	NCBI
high-MYCN-Neuroblastoma-patient-cells	Sample_02_077	GSE62725	GSM1532415	GSM1532416	Primary Cell	Nervous System	Neuroblast	25416950	NCBI
low-MYCN-Neuroblastoma-patient-cells	Sample_02_078	GSE62725	GSM1532417	GSM1532418	Primary Cell	Nervous System	Neuroblast	25416950	NCBI
T-47D_1	Sample_02_079	GSE63109	GSM1541449	GSM1541454	Cell Line	Mammary Gland	Epithelium	27034986	NCBI
Calu-3	Sample_02_080	GSE63398	GSM1548075	GSM1548073	Cell Line	Lung	Epithelium	25414352	NCBI
Monocyte-derived_dendritic_cells	Sample_02_081	GSE64175	GSM1565787	GSM1565793	In vitro differentiated cells	Peripheral blood	dendritic cells	26392366	NCBI
KB_IL-1alpha	Sample_02_082	GSE64223	GSM1566557	GSM1566561	Cell Line	HeLa contaminant	Epithelium	25660023	NCBI
KB_untreat	Sample_02_083	GSE64223	GSM1566558	GSM1566562	Cell Line	HeLa contaminant	Epithelium	25660023	NCBI
KB_5Z-7-oxozeaenol	Sample_02_084	GSE64223	GSM1566559	GSM1566563	Cell Line	HeLa contaminant	Epithelium	25660023	NCBI
KB_IL-1alpha_5Z-7-oxozeaenol	Sample_02_085	GSE64223	GSM1566560	GSM1566564	Cell Line	HeLa contaminant	Epithelium	25660023	NCBI
CAPAN1	Sample_02_086	GSE64557	GSM1574235	GSM1574271	Cell Line	pancreas	Epithelium	26769127	NCBI
MiaPaca2	Sample_02_087	GSE64557	GSM1574239	GSM1574272	Cell Line	pancreas	Epithelium	26769127	NCBI
umbilical-cord-derived-mesenchymal-stem-cells_SGA_cycle_0	Sample_02_088	GSE64697	GSM1576985	GSM1576983	Primary Cell	umbilical cord	umbilical cord derived mesenchymal stem cells (UC-MSC)	25915184|26893351	NCBI
umbilical-cord-derived-mesenchymal-stem-cells_SGA_cycle_3	Sample_02_089	GSE64697	GSM1576986	GSM1576983	Primary Cell	umbilical cord	umbilical cord derived mesenchymal stem cells (UC-MSC)	25915184|26893351	NCBI
umbilical-cord-derived-mesenchymal-stem-cells_SGA_cycle_6	Sample_02_090	GSE64697	GSM1576987	GSM1576983	Primary Cell	umbilical cord	umbilical cord derived mesenchymal stem cells (UC-MSC)	25915184|26893351	NCBI
umbilical-cord-derived-mesenchymal-stem-cells_Control_cycle_0	Sample_02_091	GSE64697	GSM1576988	GSM1576984	Primary Cell	umbilical cord	umbilical cord derived mesenchymal stem cells (UC-MSC)	25915184|26893351	NCBI
umbilical-cord-derived-mesenchymal-stem-cells_Control_cycle_3	Sample_02_092	GSE64697	GSM1576989	GSM1576984	Primary Cell	umbilical cord	umbilical cord derived mesenchymal stem cells (UC-MSC)	25915184|26893351	NCBI
umbilical-cord-derived-mesenchymal-stem-cells_Control_cycle_6	Sample_02_093	GSE64697	GSM1576990	GSM1576984	Primary Cell	umbilical cord	umbilical cord derived mesenchymal stem cells (UC-MSC)	25915184|26893351	NCBI
MDA-MB-468	Sample_02_095	GSE65201	GSM1589470	GSM1589471	Cell Line	Mammary Gland	Epithelium	26406377	NCBI
ZR-75-1_1	Sample_02_096	GSE65201	GSM1589472	GSM1589477	Cell Line	Mammary Gland	Epithelium	26406377	NCBI
Epidermal-Stem-Cells_shCTRL	Sample_02_097	GSE65838	GSM1607404	GSM1607413	Stem Cell	Foreskin	Epidermal Stem Cells	-	NCBI
Epidermal-Stem-Cells_shDNMT3B	Sample_02_099	GSE65838	GSM1607406	GSM1607415	Stem Cell	Foreskin	Epidermal Stem Cells	-	NCBI
Macrophages_GM-CSF_72h	Sample_02_100	GSE66594	GSM1625977	GSM1625985	Primary Cell	peripheral blood	primary human macrophages	26729620	NCBI
Macrophages_GM-CSF_72h_IFN-y	Sample_02_101	GSE66594	GSM1625978	GSM1625986	Primary Cell	peripheral blood	primary human macrophages	26729620	NCBI
Macrophages_GM-CSF_72h_IL4	Sample_02_102	GSE66594	GSM1625979	GSM1625987	Primary Cell	peripheral blood	primary human macrophages	26729620	NCBI
Macrophages_GM-CSF_72h_TNF-a_PGE2_Pam3CSK4	Sample_02_103	GSE66594	GSM1625980	GSM1625988	Primary Cell	peripheral blood	primary human macrophages	26729620	NCBI
neutrophils	Sample_02_104	GSE66896	GSM1633870	GSM1633871	Primary Cell	Blood	Neutrophil	25833190	NCBI
neonatal_keratinocytes	Sample_02_105	GSE67382	GSM1645725	GSM1645710	Primary Cell	Skin	neonatal keratinocytes	26683334	NCBI
NHEK_M	Sample_02_106	GSE68075	GSM1662338	GSM1662336	Other	Skin	Primary human epidermal keratinocytes	28445475	NCBI
EEC16	Sample_02_107	GSE68104	GSM1663010	GSM1663014	Cell Line	endometriosis epithelial cells	Epithelium	25804953	NCBI
FT246	Sample_02_108	GSE68104	GSM1663018	GSM1663022	Cell Line	fallopian tube secretory epithelial cells	Epithelium	25804953	NCBI
IOE11	Sample_02_110	GSE68104	GSM1663035	GSM1663039	Cell Line	ovarian epithelial cells	Epithelium	25804953	NCBI
IOE4	Sample_02_111	GSE68104	GSM1663045	GSM1663049	Cell Line	ovarian epithelial cells	Epithelium	25804953	NCBI
HT1080_untreated	Sample_02_112	GSE68109	GSM1663107	GSM1663105	Cell Line	connective tissue	Epithelium	26429547	NCBI
HT1080_DOX5d	Sample_02_113	GSE68109	GSM1663108	GSM1663106	Cell Line	connective tissue	Epithelium	26429547	NCBI
CAL51	Sample_02_114	GSE69112	GSM1693015	GSM1693027	Cell Line	Mammary Gland	Basal-like cells	26051943	NCBI
MCF-7	Sample_02_115	GSE69112	GSM1693017	GSM1693029	Cell Line	Mammary Gland	Epithelium	26051943	NCBI
MDA-MB-231_untreat	Sample_02_116	GSE69112	GSM1693018	GSM1693030	Cell Line	Mammary Gland	Epithelium	26051943	NCBI
KARPAS-422	Sample_02_117	GSE69558	GSM1703909	GSM1703910	Cell Line	Haematopoietic and Lymphoid Tissue	B Lymphocyte	26229090	NCBI
MINO	Sample_02_118	GSE69558	GSM1703912	GSM1703913	Cell Line	Peripheral Blood	lymphoblast	26229090	NCBI
PFEIFFER	Sample_02_119	GSE69558	GSM1703923	GSM1703924	Cell Line	Pleural Effusion	B Lymphocyte	26229090	NCBI
REC-1	Sample_02_120	GSE69558	GSM1703925	GSM1703926	Cell Line	Lymph Node	B Lymphocyte	26229090	NCBI
SUDHL-4	Sample_02_121	GSE69558	GSM1703927	GSM1703928	Cell Line	peritoneal effusion	B Lymphocyte	26229090	NCBI
TOLEDO	Sample_02_122	GSE69558	GSM1703931	GSM1703932	Cell Line	peripheral blood	B Lymphocyte	26229090	NCBI
GRANTA-519	Sample_02_123	GSE69558	GSM1703901	GSM1703902	Cell Line	Haematopoietic and Lymphoid Tissue	B Lymphocyte	26229090	NCBI
Embryonic-stem-cells_Naive	Sample_02_124	GSE69646	GSM1705251	GSM1705255	Stem Cell	Embryo	Embryonic stem cells	26686465	NCBI
Embryonic-stem-cells_Primed	Sample_02_125	GSE69646	GSM1705260	GSM1705264	Stem Cell	Embryo	Embryonic stem cells	26686465	NCBI
Induced-regulatory-T-cells_DMSO	Sample_02_126	GSE70708	GSM1816682	GSM1816686	Primary Cell	Blood	Treg cell(T cell)	27056325	NCBI
Induced-regulatory-T-cells_CPI-703	Sample_02_127	GSE70708	GSM1816683	GSM1816687	Primary Cell	Blood	Treg cell(T cell)	27056325	NCBI
ALL-SIL	Sample_02_128	GSE70734	GSM1816978	GSM1816979	Cell Line	Haematopoietic and Lymphoid Tissue	T Lymphocyte	26108691	NCBI
1015_PT	Sample_02_131	GSE70870	GSM1820954	GSM1820945	Cell Line	Lung	Other	26220994	NCBI
1015_CL	Sample_02_132	GSE70870	GSM1820955	GSM1820946	Cell Line	Lung	Other	26220994	NCBI
TC-797_JQ1_4h	Sample_02_133	GSE70870	GSM1820958	GSM1820956	Cell Line	thymus	Other	26220994	NCBI
293Trex_B4Nflag_No	Sample_02_134	GSE70870	GSM1820962	GSM1820960	Cell Line	embryonic kidney	Other	26220994	NCBI
293Trex_B4Nflag_2h	Sample_02_135	GSE70870	GSM1820966	GSM1820964	Cell Line	embryonic kidney	Other	26220994	NCBI
293Trex_B4Nflag_7h	Sample_02_136	GSE70870	GSM1820970	GSM1820968	Cell Line	embryonic kidney	Other	26220994	NCBI
RT172	Sample_02_138	GSE71502	GSM1835835	GSM1835862	Tissue	primary brain rhabdoid tumor tissue	Other	27941797	NCBI
RT236	Sample_02_139	GSE71502	GSM1835841	GSM1835864	Tissue	primary liver rhabdoid tumor tissue	Other	27941797	NCBI
RT242	Sample_02_140	GSE71502	GSM1835844	GSM1835865	Tissue	primary liver rhabdoid tumor tissue	Other	27941797	NCBI
HCT116_Heterozygous_ARID1A-KO	Sample_02_141	GSE71510	GSM1835983	GSM1835994	Cell Line	Colon	Epithelium	27941798	NCBI
HCT116_Homozygous_ARID1A-KO	Sample_02_142	GSE71510	GSM1835984	GSM1835995	Cell Line	Colon	Epithelium	27941798	NCBI
HCT116_Parental	Sample_02_143	GSE71510	GSM1835982	GSM1835993	Cell Line	Colon	Epithelium	27941798	NCBI
MV411_DMSO	Sample_02_144	GSE71776	GSM1845134	GSM1845146	Cell Line	peripheral blood	macrophage	27294782	NCBI
LP-1_SGC-CBP30	Sample_02_146	GSE71909	GSM1847318	GSM1847315	Cell Line	haematopoietic_and_lymphoid_tissue	Lymphocyte	26731516	NCBI
CD4_T_cells	Sample_02_147	GSE71952	GSM1847867	GSM1847921	Primary Cell	Peripheral Blood	T Lymphocyte	26459776	NCBI
CD8_T_cells	Sample_02_148	GSE71952	GSM1847878	GSM1847920	Primary Cell	Peripheral Blood	T Lymphocyte	26459776	NCBI
MDA-MB-231_GATA3	Sample_02_150	GSE72141	GSM1855993	GSM1855999	Cell Line	Mammary Gland	Epithelium	26922637	NCBI
MDA-MB-231_TA1del	Sample_02_151	GSE72141	GSM1855995	GSM1856001	Cell Line	Mammary Gland	Epithelium	26922637	NCBI
U87_EGFRvIII_shFOXG1_FBS	Sample_02_152	GSE72468	GSM1866074	GSM1866075	Cell Line	brain	Astrocyte	26455392	NCBI
U87_EGFRvIII_shSCR_FBS	Sample_02_154	GSE72468	GSM1866078	GSM1866079	Cell Line	brain	Astrocyte	26455392	NCBI
U87_EGFRvIII_shSOX9_FBS	Sample_02_155	GSE72468	GSM1866080	GSM1866081	Cell Line	brain	Astrocyte	26455392	NCBI
U87_EGFRvIII_FBS	Sample_02_157	GSE72468	GSM1866084	GSM1866087	Cell Line	brain	Astrocyte	26455392	NCBI
U87_EGFRvIII_erlotinib	Sample_02_158	GSE72468	GSM1866088	GSM1866089	Cell Line	brain	Astrocyte	26455392	NCBI
U87_FBS	Sample_02_160	GSE72468	GSM1866094	GSM1866097	Cell Line	brain	Astrocyte	26455392	NCBI
U87	Sample_02_161	GSE72468	GSM1866098	GSM1866101	Cell Line	brain	Astrocyte	26455392	NCBI
C4-2B_vehicle_24h	Sample_02_162	GSE72714	GSM1868872	GSM1868876	Cell Line	prostate	Epithelium	27019329	NCBI
C4-2B_SR2211_24h	Sample_02_163	GSE72714	GSM1868873	GSM1868877	Cell Line	prostate	Epithelium	27019329	NCBI
H2087_Parental	Sample_02_164	GSE72956	GSM2066433	GSM2066429	Cell Line	lung	Epithelium	27015306	NCBI
H2087_LCC2	Sample_02_165	GSE72956	GSM2066434	GSM2066430	Cell Line	lung	Epithelium	27015306	NCBI
HCC1954_Parental	Sample_02_166	GSE72956	GSM2066435	GSM2066431	Cell Line	Mammary Gland	Epithelium	27015306	NCBI
HCC1954_LCC2	Sample_02_167	GSE72956	GSM2066436	GSM2066432	Cell Line	Mammary Gland	Epithelium	27015306	NCBI
LNCaP	Sample_02_168	GSE73783	GSM1902615	GSM1902617	Cell Line	prostate	Epithelium	27053337	NCBI
LNCaP_R1881	Sample_02_169	GSE73994	GSM1907213	GSM1907217	Cell Line	prostate	Epithelium	28412251	NCBI
LNCaP_R1881_DOX	Sample_02_170	GSE73994	GSM1907214	GSM1907218	Cell Line	prostate	Epithelium	28412251	NCBI
IMR-90_proliferating	Sample_02_171	GSE74238	GSM1915113	GSM1915119	Cell Line	Lung	fibrobasts	27099234	NCBI
IMR-90_quiescent	Sample_02_172	GSE74238	GSM1915114	GSM1915120	Cell Line	Lung	fibrobasts	27099234	NCBI
IMR-90_senescent	Sample_02_173	GSE74238	GSM1915115	GSM1915121	Cell Line	Lung	fibrobasts	27099234	NCBI
IMR-90_DMSO_2	Sample_02_174	GSE74238	GSM2098185	GSM2098187	Cell Line	Lung	fibrobasts	27099234	NCBI
IMR-90_Etoposide	Sample_02_175	GSE74238	GSM2098186	GSM2098188	Cell Line	Lung	fibrobasts	27099234	NCBI
LOUCY	Sample_02_176	GSE74311	GSM1916974	GSM1916975	Cell Line	peripheral blood	T Lymphocyte	27168467	NCBI
J82	Sample_02_177	GSE75286	GSM1948902	GSM1948901	Cell Line	urinary bladder	Epithelium	27514407	NCBI
T24	Sample_02_179	GSE75286	GSM1948906	GSM1948905	Cell Line	urinary bladder	Epithelium	27514407	NCBI
CJM	Sample_02_180	GSE75352	GSM1953837	GSM1953843	Cell Line	Other	Other	26823433	NCBI
COLO679	Sample_02_181	GSE75352	GSM1953838	GSM1953844	Cell Line	Other	Other	26823433	NCBI
LOX-IMVI	Sample_02_182	GSE75352	GSM1953839	GSM1953845	Cell Line	Other	Other	26823433	NCBI
SKMEL2	Sample_02_183	GSE75352	GSM1953840	GSM1953846	Cell Line	Skin	Other	26823433	NCBI
SKMEL30	Sample_02_184	GSE75352	GSM1953841	GSM1953847	Cell Line	Skin	Other	26823433	NCBI
UACC257	Sample_02_185	GSE75352	GSM1953842	GSM1953848	Cell Line	Skin	Other	26823433	NCBI
AGS	Sample_02_186	GSE75595	GSM1960223	GSM1960224	Cell Line	Stomach	Epithelium	27016420	NCBI
KATOIII	Sample_02_187	GSE75595	GSM1960225	GSM1960226	Cell Line	Stomach	Epithelium	27016420	NCBI
MKN1	Sample_02_188	GSE75595	GSM1960227	GSM1960228	Cell Line	Stomach	Epithelium	27016420	NCBI
SNU016	Sample_02_189	GSE75595	GSM1960231	GSM1960232	Cell Line	Stomach	Epithelium	27016420	NCBI
SNU638	Sample_02_190	GSE75595	GSM1960233	GSM1960234	Cell Line	Stomach	Epithelium	27016420	NCBI
SNU719	Sample_02_191	GSE75595	GSM1960235	GSM1960236	Cell Line	Stomach	Epithelium	27016420	NCBI
MKN45	Sample_02_192	GSE75595	GSM2076193	GSM2076194	Cell Line	Stomach	Other	27016420	NCBI
Patient_x750N	Sample_02_193	GSE75597	GSM1960253	GSM1960257	Tissue	Normal Kidney adjacent to tumor	Other	26759245	NCBI
Patient_x750T	Sample_02_194	GSE75597	GSM1960254	GSM1960258	Tissue	Clear cell renal cell carcinoma tumor	Other	26759245	NCBI
OCUM1	Sample_02_195	GSE75898	GSM1969538	GSM1969536	Cell Line	Gastric Cancer Line	Epithelium	27677335	NCBI
NCC59	Sample_02_196	GSE75898	GSM1969541	GSM1969539	Cell Line	Gastric Cancer Line	Epithelium	27677335	NCBI
SNU1750	Sample_02_197	GSE75898	GSM1969544	GSM1969542	Cell Line	Gastric Cancer Line	Epithelium	27677335	NCBI
SNU16	Sample_02_198	GSE75898	GSM1969547	GSM1969545	Cell Line	Gastric Cancer Line	Epithelium	27677335	NCBI
KATO3	Sample_02_199	GSE75898	GSM1969549	GSM1969548	Cell Line	Gastric Cancer Line	Epithelium	27677335	NCBI
RERF-GC-1B	Sample_02_200	GSE75898	GSM1969558	GSM1969559	Cell Line	Gastric Cancer Line	Epithelium	27677335	NCBI
MKN7	Sample_02_201	GSE75898	GSM1969561	GSM1969562	Cell Line	Gastric Cancer Line	Epithelium	27677335	NCBI
YCC7	Sample_02_202	GSE75898	GSM1969565	GSM1969566	Cell Line	Gastric Cancer Line	Epithelium	27677335	NCBI
YCC21	Sample_02_203	GSE75898	GSM1969569	GSM1969570	Cell Line	Gastric Cancer Line	Epithelium	27677335	NCBI
IM95	Sample_02_204	GSE75898	GSM1969572	GSM1969573	Cell Line	Gastric Cancer Line	Epithelium	27677335	NCBI
Gastric_Primary_Sample_T	Sample_02_205	GSE75898	GSM1969575	GSM1969576	Tissue	Gastric Primary Sample	Other	27677335	NCBI
Gastric_Primary_Sample_N	Sample_02_206	GSE75898	GSM1969578	GSM1969579	Tissue	Gastric Primary Sample	Other	27677335	NCBI
FU97	Sample_02_207	GSE75898	GSM1969627	GSM1969628	Cell Line	Gastric Cancer Line	Epithelium	27677335	NCBI
YCC3	Sample_02_208	GSE75898	GSM1969631	GSM1969632	Cell Line	Gastric Cancer Line	Epithelium	27677335	NCBI
MRC-5_MRC5_1DPT	Sample_02_209	GSE75910	GSM1970132	GSM1970129	Cell Line	lung	Fetal Lung Fibroblast	-	NCBI
MRC-5_N_1DPT	Sample_02_210	GSE75910	GSM1970134	GSM1970130	Cell Line	lung	Fetal Lung Fibroblast	-	NCBI
MRC-5_NFD_1DPT	Sample_02_211	GSE75910	GSM1970136	GSM1970131	Cell Line	lung	Fetal Lung Fibroblast	-	NCBI
Raji_DMSO	Sample_02_212	GSE76191	GSM1976293	GSM1976298	Cell Line	lymphoblast	B Lymphocyte	27443262	NCBI
Raji_JQ1	Sample_02_213	GSE76191	GSM1976303	GSM1976309	Cell Line	lymphoblast	B Lymphocyte	27443262	NCBI
H9_WT	Sample_02_214	GSE76626	GSM2029351	GSM2029353	Stem Cell	Embryo	embryonic stem cell (ESC)	27926872	NCBI
NHEK_siGRHL3	Sample_02_215	GSE76691	GSM2035809	GSM2035808	Other	Skin	Normal Human Epidermal Keratinocytes	28445475	NCBI
NHEK_scramble	Sample_02_216	GSE76691	GSM2035816	GSM2035815	Other	Skin	Normal Human Epidermal Keratinocytes	28445475	NCBI
MCF-7_NS	Sample_02_217	GSE76732	GSM2036927	GSM2036933	Cell Line	Mammary Gland	Epithelium	26962893	NCBI
MCF-7_PMA	Sample_02_218	GSE76732	GSM2036928	GSM2036934	Cell Line	Mammary Gland	Epithelium	26962893	NCBI
MDA-MB-231	Sample_02_219	GSE76732	GSM2036929	GSM2036935	Cell Line	Mammary Gland	Epithelium	26962893	NCBI
BE2C_1	Sample_02_220	GSE76783	GSM2037779	GSM2311765	Cell Line	Brain	Neuroblastoma	28181482	NCBI
CCRF-CEM	Sample_02_221	GSE76783	GSM2037781	GSM2311757	Cell Line	Peripheral Blood	T Lymphocyte	28181482	NCBI
DU-528	Sample_02_222	GSE76783	GSM2037785	GSM2311758	Cell Line	Haematopoietic and Lymphoid Tissue	T Lymphocyte	28181482	NCBI
MOLT4_1	Sample_02_223	GSE76783	GSM2037790	GSM2311761	Cell Line	Haematopoietic and Lymphoid Tissue	T Lymphocyte	28181482	NCBI
P12-ICHIKAWA	Sample_02_224	GSE76783	GSM2037794	GSM2311762	Cell Line	Haematopoietic and Lymphoid Tissue	T Lymphocyte	28181482	NCBI
PF-382	Sample_02_225	GSE76783	GSM2037796	GSM2311763	Cell Line	Haematopoietic and Lymphoid Tissue	T Lymphocyte	28181482	NCBI
KOPTK1	Sample_02_226	GSE76783	GSM2318734	GSM2311759	Cell Line	Blood	T Lymphocyte	28181482	NCBI
TE7	Sample_02_227	GSE76859	GSM2039110	GSM2039111	Cell Line	oesophagus	Other	27196599	NCBI
KYSE510	Sample_02_228	GSE76859	GSM2039112	GSM2039113	Cell Line	oesophagus	Epithelium	27196599	NCBI
ID01	Sample_02_229	GSE77260	GSM2046837	GSM2046867	Stem Cell	Umbilical cord	Mesenchymal stem cells	-	NCBI
ID60	Sample_02_230	GSE77260	GSM2046842	GSM2046872	Stem Cell	Umbilical cord	Mesenchymal stem cells	-	NCBI
ILC1	Sample_02_231	GSE77299	GSM2048291	GSM2048294	Primary Cell	Tonsil	Innate lymphoid cells (ILCs)	27156452	NCBI
ILC3	Sample_02_232	GSE77299	GSM2048298	GSM2048301	Primary Cell	Tonsil	Innate lymphoid cells (ILCs)	27156452	NCBI
Th1	Sample_02_233	GSE77299	GSM2048304	GSM2048306	Primary Cell	Tonsil	cytokine-secreting T helper cell (Th) counterparts.	27156452	NCBI
Th17	Sample_02_234	GSE77299	GSM2048309	GSM2048311	Primary Cell	Tonsil	cytokine-secreting T helper cell (Th) counterparts.	27156452	NCBI
NK	Sample_02_235	GSE77299	GSM2048314	GSM2048316	Primary Cell	peripheral blood	Natural Killer cells（Lymphocyte）	27156452	NCBI
V206	Sample_02_236	GSE77737	GSM2058034	GSM2058107	Cell Line	colorectal cancer cell line	Other	28169291	NCBI
V389	Sample_02_237	GSE77737	GSM2058035	GSM2058108	Cell Line	colorectal cancer cell line	Other	28169291	NCBI
V429_2	Sample_02_240	GSE77737	GSM2058038	GSM2058111	Cell Line	colorectal cancer cell line	Other	28169291	NCBI
V456	Sample_02_241	GSE77737	GSM2058040	GSM2058112	Cell Line	colorectal cancer cell line	Other	28169291	NCBI
V481	Sample_02_242	GSE77737	GSM2058042	GSM2058113	Cell Line	colorectal cancer cell line	Other	28169291	NCBI
foreskin_HFFs	Sample_02_243	GSE78096	GSM2066623	GSM2066626	Other	foreskin	foreskin fibroblast	27127239	NCBI
foreskin_D11	Sample_02_244	GSE78096	GSM2066625	GSM2066630	Other	foreskin	foreskin fibroblast	27127239	NCBI
MCF-7_estradiol	Sample_02_246	GSE78913	GSM2175784	GSM2175786	Cell Line	Mammary Gland	Epithelium	27833659	NCBI
MOLT4_2	Sample_02_247	GSE79288	GSM2090931	GSM2090932	Cell Line	Haematopoietic and Lymphoid Tissue	T Lymphocyte	-	NCBI
MD901_shCREBBP	Sample_02_248	GSE79639	GSM2100286	GSM2100287	Cell Line	Haematopoietic and Lymphoid Tissue	B Lymphocyte	27733359	NCBI
MD901_WD	Sample_02_249	GSE79639	GSM2100297	GSM2100298	Cell Line	Haematopoietic and Lymphoid Tissue	B Lymphocyte	27733359	NCBI
tumormodel3691	Sample_02_250	GSE79734	GSM2101766	GSM2101769	Tissue	Brain	Glioblastoma initiating cells	27322055	NCBI
SH-SY5Y-MYCN-OFF	Sample_02_251	GSE80197	GSM2120706	GSM2120708	Cell Line	autonomic ganglia	Epithelium	27635046	NCBI
IMR5-75-shMYCN-MYCN_high	Sample_02_252	GSE80197	GSM2120713	GSM2120715	Cell Line	Other	Other	27635046	NCBI
BE2C_DMSO	Sample_02_253	GSE80445	GSM2127461	GSM2127463	Cell Line	Brain	Neuroblastoma	27635046	NCBI
IMR5-75	Sample_02_254	GSE80445	GSM2127467	GSM2127469	Cell Line	Other	Other	27635046	NCBI
MOLM13	Sample_02_255	GSE80779	GSM2136938	GSM2136942	Cell Line	Haematopoietic and Lymphoid Tissue	Other	28241141	NCBI
MV411	Sample_02_256	GSE80779	GSM2136946	GSM2136948	Cell Line	peripheral blood	macrophage	28241141	NCBI
endometrioid_adenocarcinoma_TumorA	Sample_02_257	GSE81213	GSM2144749	GSM2144768	Tissue	endometrioid	Other	27197147	NCBI
NCI-H1299_EGFP-NEO_reporter_cells_DMSO	Sample_02_258	GSE81322	GSM2150362	GSM2150369	Other	Lung	Epithelium	28604729	NCBI
NCI-H1299_EGFP-NEO_reporter_cells_SAHA	Sample_02_259	GSE81322	GSM2150370	GSM2150377	Other	Lung	Epithelium	28604729	NCBI
NCI-H1299_EGFP-NEO_reporter_cells_SB939	Sample_02_260	GSE81322	GSM2150378	GSM2150385	Other	Lung	Epithelium	28604729	NCBI
hFOB_differentiated	Sample_02_261	GSE82295	GSM2188465	GSM2188457	Cell Line	Bone	human Fetal Osteoblasts (hFOB)	27651452	NCBI
hFOB_JQ1_differentiated	Sample_02_262	GSE82295	GSM2188467	GSM2188460	Cell Line	Bone	human Fetal Osteoblasts (hFOB)	27651452	NCBI
hFOB_undifferentiated	Sample_02_263	GSE82295	GSM2188470	GSM2188462	Cell Line	Bone	human Fetal Osteoblasts (hFOB)	27651452	NCBI
7250-empty	Sample_02_264	GSE83725	GSM2214081	GSM2214079	Cell Line	Other	fibroblast	28446439	NCBI
7250-PAX3-FOXO1	Sample_02_265	GSE83725	GSM2214082	GSM2214080	Cell Line	Other	fibroblast	28446439	NCBI
HBE(Primary human bronchial epithelial cells)	Sample_02_266	GSE85401	GSM2266289	GSM2266284	Other	bronchial	Epithelium	28461336	NCBI
786-O	Sample_02_267	GSE86087	GSM2293336	GSM2293333	Cell Line	kidney	Epithelium	28893800	NCBI
A-498	Sample_02_268	GSE86087	GSM2293338	GSM2293340	Cell Line	kidney	Epithelium	28893800	NCBI
HK-2	Sample_02_269	GSE86087	GSM2293342	GSM2293344	Cell Line	kidney	Epithelium	28893800	NCBI
PCS-400	Sample_02_270	GSE86087	GSM2293347	GSM2293348	Primary Cell	kidney	primary renal proximal tubule epithelial cells	28893800	NCBI
20431713N	Sample_02_271	GSE86091	GSM2293405	GSM2293404	Tissue	kidney	Other	28893800	NCBI
20431713T	Sample_02_272	GSE86091	GSM2293409	GSM2293408	Tissue	kidney	Other	28893800	NCBI
hTERT_SCR	Sample_02_273	GSE86810	GSM2308934	GSM2308939	Cell Line	Endometriosis	hTERT immortalized endometriosis cells	28483516	NCBI
hTERT_KD	Sample_02_274	GSE86810	GSM2308943	GSM2308948	Cell Line	Endometriosis	hTERT immortalized endometriosis cells	28483516	NCBI
FW14	Sample_02_275	GSE86981	GSM2316309	GSM2316360	Tissue	retina	Other	28472656	NCBI
FW15	Sample_02_276	GSE86981	GSM2316310	GSM2316361	Tissue	retina	Other	28472656	NCBI
FW18	Sample_02_277	GSE86981	GSM2316311	GSM2316363	Tissue	retina	Other	28472656	NCBI
FW24	Sample_02_278	GSE86981	GSM2316312	GSM2316366	Tissue	retina	Other	28472656	NCBI
RB	Sample_02_279	GSE86981	GSM2316313	GSM2316368	Tissue	retina	Other	28472656	NCBI
SUM159_DMSO_24h	Sample_02_280	GSE87418	GSM2330561	GSM2330573	Cell Line	Mammary Gland	Epithelium	28108460	NCBI
U2OS	Sample_02_281	GSE87831	GSM2341636	GSM2341640	Cell Line	Bone	Epithelium	27807035	NCBI
IMR-90	Sample_02_282	GSE87831	GSM2341643	GSM2341645	Cell Line	Lung	Fibroblast	27807035	NCBI
p7-CLL-patient_CD74	Sample_02_283	GSE88955	GSM2356348	GSM2356349	Primary Cell	Haematopoietic and Lymphoid Tissue	B cells	28031488	NCBI
patient 119	Sample_02_284	GSE89026	GSM2357597	GSM2357604	Tissue	pelvis	Other	28134926	NCBI
HuH7_untreat	Sample_02_285	GSE89212	GSM2360939	GSM2360954	Cell Line	liver	Other	28355270	NCBI
HuH7_IL-1alpha_1h	Sample_02_286	GSE89212	GSM2360941	GSM2360955	Cell Line	liver	Other	28355270	NCBI
CB5_H3K27Ac	Sample_02_288	GSE89688	GSM2386722	GSM2386725	Primary	tonsil	germinal center B cell	28069569	NCBI
L3-6_4SC-202	Sample_02_293	GSE90110	GSM2398386	GSM2398383	Cell Line	pancreatic	Other	28369619	NCBI
L3-6_DMSO	Sample_02_294	GSE90110	GSM2398388	GSM2398380	Cell Line	pancreatic	Other	28369619	NCBI
A549_TGFβ_72h	Sample_02_295	GSE90565	GSM2406904	GSM2406898	Cell Line	Lung	Fibroblast	28249899	NCBI
CLB-BER-Lud	Sample_02_296	GSE90683	GSM2664313	GSM2664314	Cell Line	Other	Other	28740262	NCBI
CLB-CAR	Sample_02_297	GSE90683	GSM2664315	GSM2664316	Cell Line	Other	Other	28740262	NCBI
CLB-GA	Sample_02_298	GSE90683	GSM2664317	GSM2664318	Cell Line	Other	Other	28740262	NCBI
CLB-MA	Sample_02_299	GSE90683	GSM2664321	GSM2664322	Cell Line	Other	Other	28740262	NCBI
CLB-PE	Sample_02_300	GSE90683	GSM2664323	GSM2664324	Cell Line	Other	Other	28740262	NCBI
GIMEN	Sample_02_301	GSE90683	GSM2664325	GSM2664326	Cell Line	Other	Other	28740262	NCBI
IMR32	Sample_02_302	GSE90683	GSM2664327	GSM2664328	Cell Line	brain	neuroblast	28740262	NCBI
LAN1	Sample_02_303	GSE90683	GSM2664329	GSM2664330	Cell Line	Other	Other	28740262	NCBI
N206	Sample_02_304	GSE90683	GSM2664331	GSM2664332	Cell Line	Other	Other	28740262	NCBI
SH-EP	Sample_02_305	GSE90683	GSM2664333	GSM2664334	Cell Line	Other	Other	28740262	NCBI
SH-SY5Y	Sample_02_306	GSE90683	GSM2664335	GSM2664336	Cell Line	bone marrow	Epithelium	28740262	NCBI
SJNB12	Sample_02_307	GSE90683	GSM2664337	GSM2664338	Cell Line	Other	Other	28740262	NCBI
SJNB1	Sample_02_308	GSE90683	GSM2664339	GSM2664340	Cell Line	Other	Other	28740262	NCBI
SJNB6	Sample_02_309	GSE90683	GSM2664341	GSM2664342	Cell Line	Other	Other	28740262	NCBI
SJNB8	Sample_02_310	GSE90683	GSM2664343	GSM2664344	Cell Line	Other	Other	28740262	NCBI
SK-N-AS	Sample_02_311	GSE90683	GSM2664345	GSM2664346	Cell Line	Other	Other	28740262	NCBI
SK-N-BE_2-C	Sample_02_312	GSE90683	GSM2664347	GSM2664348	Cell Line	Other	Other	28740262	NCBI
SK-N-DZ	Sample_02_313	GSE90683	GSM2664349	GSM2664350	Cell Line	Other	Other	28740262	NCBI
SK-N-FI	Sample_02_314	GSE90683	GSM2664351	GSM2664352	Cell Line	Other	Other	28740262	NCBI
TR14	Sample_02_315	GSE90683	GSM2664353	GSM2664354	Cell Line	Other	Other	28740262	NCBI
CHP212	Sample_02_316	GSE90683	GSM2664355	GSM2664356	Cell Line	Other	Other	28740262	NCBI
GICAN	Sample_02_317	GSE90683	GSM2664357	GSM2664358	Cell Line	Other	Other	28740262	NCBI
NB69	Sample_02_318	GSE90683	GSM2664359	GSM2664360	Cell Line	Other	Other	28740262	NCBI
NB-EBc1	Sample_02_319	GSE90683	GSM2664363	GSM2664364	Cell Line	Other	Other	28740262	NCBI
MO1043_ICN1_HA_H3K27Ac_a	Sample_02_320	GSE92701	GSM2435527	GSM2435534	Cell Line	Chronic Lymphocytic Leukemia (CLL) cell line	Leukemia	28314854	NCBI
MO1043_ICN1_HA_H3K27Ac_b	Sample_02_321	GSE92701	GSM2435531	GSM2435534	Cell Line	Chronic Lymphocytic Leukemia (CLL) cell line	Leukemia	28314854	NCBI
Caco-2	Sample_02_322	GSE96069	GSM2532773	GSM2532774	Cell Line	colon	Epithelium	28576751	NCBI
RKO	Sample_02_323	GSE96069	GSM2532775	GSM2532776	Cell Line	colon	Epithelium	28576751	NCBI
SW48	Sample_02_324	GSE96069	GSM2532777	GSM2532778	Cell Line	colon	Epithelium	28576751	NCBI
hepatocytes_d1	Sample_02_325	GSE99301	GSM2644050	GSM2644057	Primary Cell	liver	Primary human hepatocytes	28666119	NCBI
hepatocytes_d3	Sample_02_326	GSE99301	GSM2644053	GSM2644058	Primary Cell	liver	Primary human hepatocytes	28666119	NCBI
hepatocytes_d6	Sample_02_327	GSE99301	GSM2644056	GSM2644059	Primary Cell	liver	Primary human hepatocytes	28666119	NCBI
H9_naive	Sample_02_328	GSE99627	GSM2648925	GSM2648929	Stem Cell	Embryo	embryonic stem cells	-	NCBI
H9_primed	Sample_02_329	GSE99627	GSM2648926	GSM2648930	Stem Cell	Embryo	embryonic stem cells	-	NCBI
MHG	Sample_02_330	GSE52657	GSM1273670	GSM1273667	Stem Cell	Other	hESC derived anterior foregut (MHG)	24412311	NCBI
MOLM14_untreated	Sample_02_331	GSE65138	GSM1587893	GSM1587891	Cell Line	Haematopoietic and Lymphoid Tissue	MLL-AF9-rearranged acute myeloid leukaemia (AML) cells	26416749	NCBI
MOLM14_DMSO_9	Sample_02_332	GSE65138	GSM1587909	GSM1587908	Cell Line	Haematopoietic and Lymphoid Tissue	MLL-AF9-rearranged acute myeloid leukaemia (AML) cells	26416749	NCBI
MOLM14_DMSO_10	Sample_02_333	GSE65138	GSM1587911	GSM1587910	Cell Line	Haematopoietic and Lymphoid Tissue	MLL-AF9-rearranged acute myeloid leukaemia (AML) cells	26416749	NCBI
MOLM14_CA25_11	Sample_02_334	GSE65138	GSM1587913	GSM1587912	Cell Line	Haematopoietic and Lymphoid Tissue	MLL-AF9-rearranged acute myeloid leukaemia (AML) cells	26416749	NCBI
MOLM14_CA25_12	Sample_02_335	GSE65138	GSM1587915	GSM1587914	Cell Line	Haematopoietic and Lymphoid Tissue	MLL-AF9-rearranged acute myeloid leukaemia (AML) cells	26416749	NCBI
SET2	Sample_02_336	GSE65138	GSM1587921	GSM1587920	Cell Line	Haematopoietic and Lymphoid Tissue	Other	26416749	NCBI
MV411_untreat	Sample_02_337	GSE65138	GSM1587925	GSM1587924	Cell Line	peripheral blood	macrophage	26416749	NCBI
BE2	Sample_02_338	GSE65664	GSM1680101	GSM1680103	Cell Line	Brain	Other	26560027	NCBI
NGP	Sample_02_339	GSE65664	GSM1680104	GSM1680106	Cell Line	Brain	Other	26560027	NCBI
BE2C_2	Sample_02_340	GSE65664	GSM1680107	GSM1680108	Cell Line	Brain	Neuroblastoma	26560027	NCBI
SH-SY5Y_untreat	Sample_02_341	GSE65664	GSM1602665	GSM1602669	Cell Line	Bone Marrow	Epithelium	26560027	NCBI
HSPCs_F0	Sample_02_342	GSE70660	GSM1816073	GSM1816094	Primary Cell	Liver	Fetal hematopoietic stem/progenitor cells (HSPCs)	26766440	NCBI
HSPC_A0	Sample_02_343	GSE70660	GSM1816075	GSM1816095	Primary Cell	Bone Marrow	Adult hematopoietic stem/progenitor cells (HSPCs)	26766440	NCBI
CD34	Sample_02_344	GSE71809	GSM2152595	GSM2152598	Primary Cell	Haematopoietic and Lymphoid Tissue_Blood	Other	28301528	NCBI
AML8	Sample_02_345	GSE71809	GSM2152602	GSM1846177	Primary Cell	Blood	Other	28301528	NCBI
AML10	Sample_02_346	GSE71809	GSM2152605	GSM1846207	Primary Cell	Blood	Other	28301528	NCBI
AML11	Sample_02_347	GSE71809	GSM2152609	GSM1846188	Primary Cell	Blood	Other	28301528	NCBI
CUTLL1_wild-type	Sample_02_348	GSE72175	GSM1857031	GSM1857030	Cell Line	Haematopoietic and Lymphoid Tissue	T Lymphocyte	28465412	NCBI
CUTLL1_dimer-mutant	Sample_02_349	GSE72175	GSM1857033	GSM1857032	Cell Line	Haematopoietic and Lymphoid Tissue	T Lymphocyte	28465412	NCBI
dorsolateral-prefrontal-cortex	Sample_02_350	GSE72468	GSM1866052	GSM1866054	Tissue	Dorsolateral prefrontal cortex	Other	26455392	NCBI
hippocampus	Sample_02_351	GSE72468	GSM1866055	GSM1866057	Tissue	Hippocampus	Other	26455392	NCBI
HCT116	Sample_02_352	GSE73319	GSM1890730	GSM1890731	Cell Line	Colon	Epithelium	26752646	NCBI
HT29	Sample_02_353	GSE73319	GSM1890734	GSM1890735	Cell Line	Colon	Epithelium	26752646	NCBI
Colo205	Sample_02_354	GSE73319	GSM1890738	GSM1890739	Cell Line	Colon	Epithelium	26752646	NCBI
HCT15	Sample_02_355	GSE73319	GSM1890742	GSM1890743	Cell Line	Colon	Epithelium	26752646	NCBI
Sw480	Sample_02_356	GSE73319	GSM1890746	GSM1890747	Cell Line	Colon	Epithelium	26752646	NCBI
Colo320	Sample_02_357	GSE73319	GSM1890750	GSM1890751	Cell Line	Colon	Epithelium	26752646	NCBI
LS180	Sample_02_358	GSE73319	GSM1890754	GSM1890756	Cell Line	Colon	Epithelium	26752646	NCBI
Colo741	Sample_02_359	GSE73319	GSM1890757	GSM1890759	Cell Line	Colon	Epithelium	26752646	NCBI
SEM	Sample_02_360	GSE74812	GSM1934089	GSM1934094	Cell Line	Haematopoietic and Lymphoid Tissue_Blood	Paediatric pro B-cell line derived from ALL with t(4;11)(q21;q23) translocation	26711339	NCBI
HT29_DMSO	Sample_02_361	GSE77039	GSM2042874	GSM2042894	Cell Line	Colon	Epithelium	27401066	NCBI
REH	Sample_02_362	GSE79870	GSM2107710	GSM2107711	Cell Line	Other	Lymphocyte	-	NCBI
697	Sample_02_363	GSE79870	GSM2107712	GSM2107713	Cell Line	Other	Lymphocyte	-	NCBI
CTR	Sample_02_364	GSE83726	GSM2214085	GSM2214086	Cell Line	Other	Other	28446439	NCBI
NCI0075	Sample_02_365	GSE83726	GSM2214087	GSM2214088	Tissue	Other	Other	28446439	NCBI
NCI0082	Sample_02_366	GSE83726	GSM2214089	GSM2214090	Tissue	Other	Other	28446439	NCBI
NS129	Sample_02_367	GSE83726	GSM2214091	GSM2214092	Tissue	muscle	Other	28446439	NCBI
NS134	Sample_02_368	GSE83726	GSM2214093	GSM2214094	Tissue	muscle	Other	28446439	NCBI
RD	Sample_02_369	GSE83726	GSM2214095	GSM2214096	Cell Line	Soft_Tissue	Other	28446439	NCBI
RH4	Sample_02_370	GSE83726	GSM2214104	GSM2214110	Cell Line	Other	Other	28446439	NCBI
RH5	Sample_02_371	GSE83726	GSM2214121	GSM2214122	Cell Line	Other	Other	28446439	NCBI
RMS008	Sample_02_372	GSE83726	GSM2214123	GSM2214124	Tissue	Other	Other	28446439	NCBI
RMS206	Sample_02_373	GSE83726	GSM2214125	GSM2214126	Tissue	Other	Other	28446439	NCBI
RMS209	Sample_02_374	GSE83726	GSM2214127	GSM2214128	Tissue	Other	Other	28446439	NCBI
RMS216	Sample_02_375	GSE83726	GSM2214129	GSM2214130	Tissue	Other	Other	28446439	NCBI
RMS237	Sample_02_376	GSE83726	GSM2214131	GSM2214132	Tissue	Other	Other	28446439	NCBI
RMS238	Sample_02_377	GSE83726	GSM2214133	GSM2214134	Tissue	Other	Other	28446439	NCBI
SCMC	Sample_02_378	GSE83726	GSM2214135	GSM2214136	Cell Line	Other	Other	28446439	NCBI
RD-Fusion-Negative-Rhabdomyosarcoma	Sample_02_379	GSE84628	GSM2243113	GSM2243114	Cell Line	muscle	Other	-	NCBI
RH18	Sample_02_380	GSE84628	GSM2243115	GSM2243117	Cell Line	Other	Other	-	NCBI
purified cardiomyocyte WT	Sample_02_381	GSE85628	GSM2280005	GSM2280009	Primary Cell	Other	purified cardiomyocyte WT	-	NCBI
purified cardiomyocyte G296S mutants	Sample_02_382	GSE85628	GSM2280036	GSM2280040	Primary Cell	Other	purified cardiomyocyte G296S mutants	-	NCBI
Ik6pre-BALL+TET-emptyvector	Sample_02_383	GSE90656	GSM2410100	GSM2410108	Other	Haematopoietic and Lymphoid Tissue_blood	pre-B	28190001	NCBI
Ik6pre-BALL+TET-Ik1	Sample_02_384	GSE90656	GSM2410102	GSM2410109	Other	Haematopoietic and Lymphoid Tissue_blood	pre-B	28190001	NCBI
CD19+_B_cells_FL3A	Sample_02_385	GSE62245	GSM1523532	GSM1523533	Primary Cell	LN	Haematopoietic and Lymphoid Tissue_Blood	25607463、27183590	NCBI
CD19+_B_cells_FL1-2	Sample_02_386	GSE62245	GSM1523535	GSM1523537	Primary Cell	LN	Haematopoietic and Lymphoid Tissue_Blood	25607463、27183590	NCBI
CD19+_B_cells_nhl_FL1-2	Sample_02_387	GSE62245	GSM1523544	GSM1523546	Primary Cell	LN	Haematopoietic and Lymphoid Tissue_Blood	25607463、27183590	NCBI
CD19+_CD10+_CD44low_CXCR4+_B_cells	Sample_02_388	GSE62245	GSM1523578	GSM1523580	Primary Cell	Tonsil	centroblast	25607463、27183590	NCBI
CD19+_B_cells_nhl	Sample_02_389	GSE62245	GSM1523620	GSM1523621	Primary Cell	peripheral blood	peripheral blood B cells	25607463、27183590	NCBI
CD19+_B_cells	Sample_02_390	GSE62245	GSM1523622	GSM1523623	Primary Cell	peripheral blood	peripheral blood B cells	25607463、27183590	NCBI
CD19+_B_cells_Activated_M	Sample_02_391	GSE62245	GSM1523610	GSM1523612	Primary Cell	Activated (IL4, anti-CD40, IgM, and IgD) peripheral blood	peripheral blood B cells	25607463、27183590	NCBI
CD19+_B_cells_Activated_F	Sample_02_393	GSE62245	GSM1523618	GSM1523619	Primary Cell	Activated (IL4, anti-CD40, IgM, and IgD) peripheral blood	peripheral blood B cells	25607463、27183590	NCBI
T-47D_2	Sample_02_394	GSE65201	GSM1589474	GSM1589473	Cell Line	Mammary Gland	Epithelium	26406377	NCBI
BT-549	Sample_02_395	GSE65201	GSM1589476	GSM1589475	Cell Line	Mammary Gland	Epithelium	26406377	NCBI
NHEK-D	Sample_02_396	GSE68257	GSM1666386	GSM1666385	Other	Skin	Primary human epidermal keratinocytes	-	NCBI
CAL51-MCF-7	Sample_02_397	GSE69112	GSM1693016	GSM1693028	Cell Line	Mammary Gland	Heterofusion	26051943	NCBI
MDA-MB-231-MCF-7	Sample_02_398	GSE69112	GSM1693019	GSM1693031	Cell Line	Mammary Gland	Heterofusion	26051943	NCBI
SUM159PT-BT-474	Sample_02_399	GSE69112	GSM1693020	GSM1693032	Cell Line	Mammary Gland	Heterofusion	26051943	NCBI
SUM159PT-MCF-7	Sample_02_400	GSE69112	GSM1693022	GSM1693033	Cell Line	Mammary Gland	Heterofusion	26051943	NCBI
SUM159PT-T47D	Sample_02_401	GSE69112	GSM1693023	GSM1693034	Cell Line	Mammary Gland	Heterofusion	26051943	NCBI
SUM159PT-ZR-75-1	Sample_02_402	GSE69112	GSM1693024	GSM1693035	Cell Line	Mammary Gland	Heterofusion	26051943	NCBI
T-47D_untreat	Sample_02_403	GSE69112	GSM1693025	GSM1693036	Cell Line	Mammary Gland	Epithelium	26051943	NCBI
ZR-75-1_2	Sample_02_404	GSE69112	GSM1693026	GSM1693037	Cell Line	Mammary Gland	Epithelium	26051943	NCBI
ZR-75-30_KO	Sample_02_405	GSE71323	GSM1832647	GSM1832651	Cell Line	Mammary Gland	Epithelium	27058665	NCBI
ZR-75-30_parental	Sample_02_406	GSE71323	GSM1832646	GSM1832650	Cell Line	Mammary Gland	Epithelium	27058665	NCBI
BT16	Sample_02_407	GSE71504	GSM1835890	GSM1835906	Cell Line	brain	Other	27941797	NCBI
G401_Dox	Sample_02_408	GSE71504	GSM1835873	GSM1835901	Cell Line	kidney	Other	27941797	NCBI
G401_NoDox	Sample_02_409	GSE71504	GSM1835878	GSM1835902	Cell Line	kidney	Other	27941797	NCBI
BT16_NoDox	Sample_02_410	GSE71504	GSM1835887	GSM1835905	Cell Line	brain	Other	27941797	NCBI
TTC549_untreated	Sample_02_411	GSE71504	GSM1835895	GSM1835907	Cell Line	liver	Other	27941797	NCBI
TTC549_Doxycycline	Sample_02_412	GSE71504	GSM1835900	GSM1835908	Cell Line	liver	Other	27941797	NCBI
GBM_2493	Sample_02_413	GSE72468	GSM1866060	GSM1866061	Tissue	Gliobmastoma biopsy	Other	26455392	NCBI
BJEL	Sample_02_414	GSE72532	GSM1869142	GSM1869145	Cell Line	Other	foreskin fibroblast cells	27198694	NCBI
YCC22	Sample_02_415	GSE75898	GSM1969634	GSM1969635	Cell Line	Gastric Cancer Line	Epithelium	27677335	NCBI
H9_Het	Sample_02_416	GSE76626	GSM2029356	GSM2029358	Stem Cell	Embryo	embryonic stem cell (ESC)	27926872	NCBI
H9_Null	Sample_02_417	GSE76626	GSM2029361	GSM2029363	Stem Cell	Embryo	embryonic stem cell (ESC)	27926872	NCBI
H9_Null+EZH2	Sample_02_418	GSE76626	GSM2029366	GSM2029368	Stem Cell	Embryo	embryonic stem cell (ESC)	27926872	NCBI
LHCN-M2_nodox	Sample_02_419	GSE78158	GSM2068356	GSM2068355	Cell Line	skeletal muscle myoblast	immortalized human myoblast line LHCN-M2	26951377	NCBI
LHCN-M2_dox_6h	Sample_02_420	GSE78158	GSM2068364	GSM2068362	Cell Line	skeletal muscle myoblast	immortalized human myoblast line LHCN-M2	26951377	NCBI
BE2C_3	Sample_02_421	GSE80197	GSM2120701	GSM2120703	Cell Line	Brain	Neuroblastoma	27635046	NCBI
NCI-H1299_EGFP-NEO_reporter_cells_DACSB	Sample_02_422	GSE81322	GSM2150354	GSM2150361	Other	Lung	Epithelium	28604729	NCBI
A375	Sample_02_423	GSE82332	GSM2190579	GSM2190580	Cell Line	skin	Epithelium	27340176	NCBI
SW620	Sample_02_424	GSE96069	GSM2532779	GSM2532780	Cell Line	colon	Epithelium	28576751	NCBI
ZNF532-NUT_24335	Sample_02_425	GSE96775	GSM2543130	GSM2543126	Cell Line	malignant pleural fluid posthumously	Other	28484033	NCBI
HCT116_NONT	Sample_02_426	GSE97527	GSM2667958	GSM2571023	Cell Line	colon	Epithelium	28860207	NCBI
HCT116_shPAF1	Sample_02_427	GSE97527	GSM2667960	GSM2571026	Cell Line	colon	Epithelium	28860207	NCBI
12364284_VHL-	Sample_02_428	GSE102095	GSM2723842	GSM2723845	Cell Line	kidney	Other	-	NCBI
12364284_VHL+	Sample_02_429	GSE102095	GSM2723846	GSM2723849	Cell Line	kidney	Other	-	NCBI
12364284	Sample_02_430	GSE86087	GSM2293322	GSM2293323	Cell Line	kidney	Other	28893800	NCBI
CD34+HSPC-derived-erythroid-precursors	Sample_02_431	GSE93372	GSM2452104	GSM2452105	Primary Cell	peripheral blood	CD34+ HSPC derived erythroid precursors	28218758	NCBI
NCI-H1299_EGFP-NEO_reporter_cells_DAC	Sample_02_433	GSE81322	GSM2150346	GSM2150353	Other	Lung	Epithelium	28604729	NCBI
HEK293	Sample_02_434	GSE81696	GSM2171416	GSM2171418	Cell Line	Kidney	Epithelium	27926874	NCBI
HEK293A_WT-MEF2B_DMSO_6h	Sample_02_435	GSE67455	GSM1647364	GSM1647372	Cell Line	kidney	Epithelium	-	NCBI
HEK293A_empty-vector_DMSO_6h	Sample_02_436	GSE67455	GSM1647366	GSM1647374	Cell Line	kidney	Epithelium	-	NCBI
foreskin-keratinocyte	Sample_03_001	-	ENCSR736ZEG	ENCSR982AYN	Primary Cell	foreskin	keratinocyte	-	GGR
foreskin-keratinocyte-calcium2.5day	Sample_03_002	-	ENCSR709ABP	ENCSR113CMI	Primary Cell	foreskin	keratinocyte	22955616	GGR
foreskin-keratinocyte-calcium5.5day	Sample_03_003	-	ENCSR637ISS	ENCSR528SMB	Primary Cell	foreskin	keratinocyte	-	GGR
A549_dexamethasone_4h	Sample_03_004	GSE91282|GSE91347	ENCSR543ZVZ	ENCSR872BBM	Cell Line	lung	Epithelium	22955616	GGR
A549_dexamethasone_0.5h	Sample_03_005	GSE91201|GSE91274	ENCSR102XUM	ENCSR491TAD	Cell Line	lung	Epithelium	22955616	GGR
A549_dexamethasone_12h	Sample_03_007	GSE91263|GSE91286	ENCSR435JKM	ENCSR549SVK	Cell Line	lung	Epithelium	22955616	GGR
A549_dexamethasone_7h	Sample_03_008	GSE91292|GSE91241	ENCSR569IBY	ENCSR317VER	Cell Line	lung	Epithelium	22955616	GGR
A549_dexamethasone_3h	Sample_03_009	GSE91248|GSE91242	ENCSR350EFV	ENCSR325PXS	Cell Line	lung	Epithelium	22955616	GGR
A549_dexamethasone_1h	Sample_03_010	GSE91225|GSE91285	ENCSR242TBH	ENCSR548SPY	Cell Line	lung	Epithelium	22955616	GGR
A549_dexamethasone_5h	Sample_03_011	GSE91326|GSE91304	ENCSR716XDB	ENCSR627RBH	Cell Line	lung	Epithelium	22955616	GGR
A549	Sample_03_013	GSE91337|GSE91343	ENCSR783SNV	ENCSR838ZAU	Cell Line	lung	Epithelium	22955616	GGR
A549_dexamethasone_2h	Sample_03_014	GSE91301|GSE91246	ENCSR614NPG	ENCSR344ERJ	Cell Line	lung	Epithelium	22955616	GGR
A549_dexamethasone_8h	Sample_03_015	GSE91226|GSE91232	ENCSR250EHC	ENCSR274VPI	Cell Line	lung	Epithelium	22955616	GGR
A549_dexamethasone_6h	Sample_03_016	GSE91245|GSE91349	ENCSR340NAL	ENCSR887SZF	Cell Line	lung	Epithelium	22955616	GGR

## Sheet: 2.TF_Cells or Tissues_Info
TF	TF ID	Serise	DataSet	File Name	Biosample Type	Tissue Type	Cell Type	source
SUMO2	ChIP-Atlas_0014	GSE48374	GSM1176704	SRX316366	Cell Line	Kidney	None	chip-atlas
SUMO2	ChIP-Atlas_0015	GSE48374	GSM1176705	SRX316367	Cell Line	Kidney	None	chip-atlas
SUMO2	ChIP-Atlas_0016	GSE48374	GSM1176706	SRX316368	Cell Line	Kidney	None	chip-atlas
SUMO2	ChIP-Atlas_0017	GSE48374	GSM1176707	SRX316369	Cell Line	Kidney	None	chip-atlas
EP300	ChIP-Atlas_0023	GSE51117	GSM1239071	SRX359406	Cell Line	Kidney	None	chip-atlas
EP300	ChIP-Atlas_0024	GSE51117	GSM1239072	SRX359407	Cell Line	Kidney	None	chip-atlas
CREBBP	ChIP-Atlas_0025	GSE51117	GSM1239075	SRX359410	Cell Line	Kidney	None	chip-atlas
CREBBP	ChIP-Atlas_0026	GSE51117	GSM1239076	SRX359411	Cell Line	Kidney	None	chip-atlas
ASXL1	ChIP-Atlas_0027	GSE51673	GSM1250374	SRX367491	Cell Line	Kidney	None	chip-atlas
FOXK1	ChIP-Atlas_0028	GSE51673	GSM1250375	SRX367492	Cell Line	Kidney	None	chip-atlas
HA	ChIP-Atlas_0046	GSE55887	GSM1347963	SRX488710	Cell Line	Kidney	None	chip-atlas
HA	ChIP-Atlas_0047	GSE55887	GSM1347964	SRX488711	Cell Line	Kidney	None	chip-atlas
HA	ChIP-Atlas_0048	GSE55887	GSM1347965	SRX488712	Cell Line	Kidney	None	chip-atlas
HA	ChIP-Atlas_0049	GSE55887	GSM1347966	SRX488713	Cell Line	Kidney	None	chip-atlas
HA	ChIP-Atlas_0050	GSE55887	GSM1347967	SRX488714	Cell Line	Kidney	None	chip-atlas
HA	ChIP-Atlas_0051	GSE55887	GSM1347968	SRX488715	Cell Line	Kidney	None	chip-atlas
HA	ChIP-Atlas_0052	GSE55887	GSM1347969	SRX488716	Cell Line	Kidney	None	chip-atlas
HA	ChIP-Atlas_0053	GSE55887	GSM1347970	SRX488717	Cell Line	Kidney	None	chip-atlas
HA	ChIP-Atlas_0054	GSE55887	GSM1347971	SRX488718	Cell Line	Kidney	None	chip-atlas
HA	ChIP-Atlas_0055	GSE55887	GSM1347972	SRX488719	Cell Line	Kidney	None	chip-atlas
HA	ChIP-Atlas_0065	GSE57085	GSM1375020	SRX527872	Cell Line	Kidney	None	chip-atlas
HA	ChIP-Atlas_0066	GSE57085	GSM1375021	SRX527873	Cell Line	Kidney	None	chip-atlas
HA	ChIP-Atlas_0067	GSE57085	GSM1375022	SRX527874	Cell Line	Kidney	None	chip-atlas
HA	ChIP-Atlas_0068	GSE57085	GSM1375023	SRX527875	Cell Line	Kidney	None	chip-atlas
HA	ChIP-Atlas_0069	GSE57085	GSM1375024	SRX527876	Cell Line	Kidney	None	chip-atlas
HA	ChIP-Atlas_0070	GSE57085	GSM1375025	SRX527877	Cell Line	Kidney	None	chip-atlas
HA	ChIP-Atlas_0071	GSE57085	GSM1375026	SRX527878	Cell Line	Kidney	None	chip-atlas
HA	ChIP-Atlas_0072	GSE57085	GSM1375027	SRX527879	Cell Line	Kidney	None	chip-atlas
HA	ChIP-Atlas_0073	GSE57085	GSM1375028	SRX527880	Cell Line	Kidney	None	chip-atlas
HA	ChIP-Atlas_0074	GSE57085	GSM1375029	SRX527871	Cell Line	Kidney	None	chip-atlas
HA	ChIP-Atlas_0075	GSE57085	GSM1375030	SRX527881	Cell Line	Kidney	None	chip-atlas
HA	ChIP-Atlas_0076	GSE57085	GSM1375031	SRX527882	Cell Line	Kidney	None	chip-atlas
HA	ChIP-Atlas_0077	GSE57085	GSM1375032	SRX527883	Cell Line	Kidney	None	chip-atlas
HA	ChIP-Atlas_0078	GSE57085	GSM1375033	SRX527884	Cell Line	Kidney	None	chip-atlas
HA	ChIP-Atlas_0079	GSE57085	GSM1375034	SRX527885	Cell Line	Kidney	None	chip-atlas
GFP	ChIP-Atlas_0091	GSE58511	GSM1414502	SRX608343	Cell Line	Kidney	None	chip-atlas
GFP	ChIP-Atlas_0092	GSE58511	GSM1414503	SRX608344	Cell Line	Kidney	None	chip-atlas
GFP	ChIP-Atlas_0093	GSE58511	GSM1414506	SRX608347	Cell Line	Kidney	None	chip-atlas
GFP	ChIP-Atlas_0094	GSE58511	GSM1414507	SRX608348	Cell Line	Kidney	None	chip-atlas
USP7	ChIP-Atlas_0128	GSE61048	GSM1495959	SRX694763	Cell Line	Kidney	None	chip-atlas
HOXA9	ChIP-Atlas_0138	GSE62586	GSM1529674	SRX738218	Cell Line	Kidney	None	chip-atlas
NUP98	ChIP-Atlas_0139	GSE62586	GSM1529676	SRX738220	Cell Line	Kidney	None	chip-atlas
WIZ	ChIP-Atlas_0140	GSE62616	GSM1530053	SRX738356	Cell Line	Kidney	None	chip-atlas
BRD7	ChIP-Atlas_0169	GSE65974	GSM1611871	SRX878830	Cell Line	Kidney	None	chip-atlas
BRD7	ChIP-Atlas_0170	GSE65974	GSM1611872	SRX878831	Cell Line	Kidney	None	chip-atlas
WRN	ChIP-Atlas_0210	GSE68714	GSM1679450	SRX1022747	Cell Line	Kidney	None	chip-atlas
AZF1	ChIP-Atlas_0245	GSE69739	GSM1708044	SRX1055105	Cell Line	Kidney	None	chip-atlas
AZF1	ChIP-Atlas_0246	GSE69739	GSM1708046	SRX1055107	Cell Line	Kidney	None	chip-atlas
AZF1	ChIP-Atlas_0247	GSE69739	GSM1708048	SRX1055109	Cell Line	Kidney	None	chip-atlas
AZF1	ChIP-Atlas_0248	GSE69739	GSM1708050	SRX1055111	Cell Line	Kidney	None	chip-atlas
FUS	ChIP-Atlas_0337	GSE73492	GSM1895985	SRX1293070	Cell Line	Kidney	None	chip-atlas
ZNF224	ChIP-Atlas_0345	GSE73947	GSM1906627	SRX1331406	Cell Line	Kidney	None	chip-atlas
TET2	ChIP-Atlas_0361	GSE74914	GSM1937510	SRX1427029	Cell Line	Kidney	None	chip-atlas
MBD3L2	ChIP-Atlas_0362	GSE74914	GSM1937511	SRX1427030	Cell Line	Kidney	None	chip-atlas
PARP1	ChIP-Atlas_0363	GSE74954	GSM1938987	SRX1429050	Cell Line	Kidney	None	chip-atlas
GFP	ChIP-Atlas_0411	GSE76494	GSM2026739	SRX1514916	Cell Line	Kidney	None	chip-atlas
GFP	ChIP-Atlas_0412	GSE76494	GSM2026740	SRX1514917	Cell Line	Kidney	None	chip-atlas
GFP	ChIP-Atlas_0413	GSE76494	GSM2026741	SRX1514918	Cell Line	Kidney	None	chip-atlas
GFP	ChIP-Atlas_0414	GSE76494	GSM2026742	SRX1514919	Cell Line	Kidney	None	chip-atlas
GFP	ChIP-Atlas_0415	GSE76494	GSM2026743	SRX1514920	Cell Line	Kidney	None	chip-atlas
GFP	ChIP-Atlas_0416	GSE76494	GSM2026744	SRX1514921	Cell Line	Kidney	None	chip-atlas
GFP	ChIP-Atlas_0417	GSE76494	GSM2026745	SRX1514922	Cell Line	Kidney	None	chip-atlas
GFP	ChIP-Atlas_0418	GSE76494	GSM2026746	SRX1514923	Cell Line	Kidney	None	chip-atlas
GFP	ChIP-Atlas_0419	GSE76494	GSM2026747	SRX1514924	Cell Line	Kidney	None	chip-atlas
GFP	ChIP-Atlas_0420	GSE76494	GSM2026748	SRX1514925	Cell Line	Kidney	None	chip-atlas
GFP	ChIP-Atlas_0421	GSE76494	GSM2026749	SRX1514926	Cell Line	Kidney	None	chip-atlas
GFP	ChIP-Atlas_0422	GSE76494	GSM2026750	SRX1514927	Cell Line	Kidney	None	chip-atlas
GFP	ChIP-Atlas_0423	GSE76494	GSM2026751	SRX1514928	Cell Line	Kidney	None	chip-atlas
GFP	ChIP-Atlas_0424	GSE76494	GSM2026752	SRX1514929	Cell Line	Kidney	None	chip-atlas
GFP	ChIP-Atlas_0425	GSE76494	GSM2026753	SRX1514930	Cell Line	Kidney	None	chip-atlas
GFP	ChIP-Atlas_0426	GSE76494	GSM2026754	SRX1514931	Cell Line	Kidney	None	chip-atlas
GFP	ChIP-Atlas_0427	GSE76494	GSM2026755	SRX1514932	Cell Line	Kidney	None	chip-atlas
GFP	ChIP-Atlas_0428	GSE76494	GSM2026756	SRX1514933	Cell Line	Kidney	None	chip-atlas
GFP	ChIP-Atlas_0429	GSE76494	GSM2026757	SRX1514934	Cell Line	Kidney	None	chip-atlas
GFP	ChIP-Atlas_0430	GSE76494	GSM2026758	SRX1514935	Cell Line	Kidney	None	chip-atlas
GFP	ChIP-Atlas_0431	GSE76494	GSM2026759	SRX1514936	Cell Line	Kidney	None	chip-atlas
GFP	ChIP-Atlas_0432	GSE76494	GSM2026760	SRX1514937	Cell Line	Kidney	None	chip-atlas
GFP	ChIP-Atlas_0433	GSE76494	GSM2026761	SRX1514938	Cell Line	Kidney	None	chip-atlas
GFP	ChIP-Atlas_0434	GSE76494	GSM2026762	SRX1514939	Cell Line	Kidney	None	chip-atlas
GFP	ChIP-Atlas_0435	GSE76494	GSM2026763	SRX1514940	Cell Line	Kidney	None	chip-atlas
GFP	ChIP-Atlas_0436	GSE76494	GSM2026764	SRX1514941	Cell Line	Kidney	None	chip-atlas
GFP	ChIP-Atlas_0437	GSE76494	GSM2026765	SRX1514942	Cell Line	Kidney	None	chip-atlas
GFP	ChIP-Atlas_0438	GSE76494	GSM2026766	SRX1514943	Cell Line	Kidney	None	chip-atlas
GFP	ChIP-Atlas_0439	GSE76494	GSM2026767	SRX1514944	Cell Line	Kidney	None	chip-atlas
GFP	ChIP-Atlas_0440	GSE76494	GSM2026768	SRX1514945	Cell Line	Kidney	None	chip-atlas
GFP	ChIP-Atlas_0441	GSE76494	GSM2026769	SRX1514946	Cell Line	Kidney	None	chip-atlas
GFP	ChIP-Atlas_0442	GSE76494	GSM2026770	SRX1514947	Cell Line	Kidney	None	chip-atlas
GFP	ChIP-Atlas_0443	GSE76494	GSM2026771	SRX1514948	Cell Line	Kidney	None	chip-atlas
GFP	ChIP-Atlas_0444	GSE76494	GSM2026772	SRX1514949	Cell Line	Kidney	None	chip-atlas
GFP	ChIP-Atlas_0445	GSE76494	GSM2026773	SRX1514950	Cell Line	Kidney	None	chip-atlas
GFP	ChIP-Atlas_0446	GSE76494	GSM2026774	SRX1514951	Cell Line	Kidney	None	chip-atlas
GFP	ChIP-Atlas_0447	GSE76494	GSM2026775	SRX1514952	Cell Line	Kidney	None	chip-atlas
GFP	ChIP-Atlas_0448	GSE76494	GSM2026776	SRX1514953	Cell Line	Kidney	None	chip-atlas
GFP	ChIP-Atlas_0449	GSE76494	GSM2026777	SRX1514954	Cell Line	Kidney	None	chip-atlas
GFP	ChIP-Atlas_0450	GSE76494	GSM2026778	SRX1514955	Cell Line	Kidney	None	chip-atlas
GFP	ChIP-Atlas_0451	GSE76494	GSM2026779	SRX1514956	Cell Line	Kidney	None	chip-atlas
GFP	ChIP-Atlas_0452	GSE76494	GSM2026780	SRX1514957	Cell Line	Kidney	None	chip-atlas
GFP	ChIP-Atlas_0453	GSE76494	GSM2026781	SRX1514958	Cell Line	Kidney	None	chip-atlas
GFP	ChIP-Atlas_0454	GSE76494	GSM2026782	SRX1514959	Cell Line	Kidney	None	chip-atlas
GFP	ChIP-Atlas_0455	GSE76494	GSM2026783	SRX1514960	Cell Line	Kidney	None	chip-atlas
GFP	ChIP-Atlas_0456	GSE76494	GSM2026784	SRX1514961	Cell Line	Kidney	None	chip-atlas
GFP	ChIP-Atlas_0457	GSE76494	GSM2026785	SRX1514962	Cell Line	Kidney	None	chip-atlas
GFP	ChIP-Atlas_0458	GSE76494	GSM2026786	SRX1514963	Cell Line	Kidney	None	chip-atlas
GFP	ChIP-Atlas_0459	GSE76494	GSM2026787	SRX1514964	Cell Line	Kidney	None	chip-atlas
GFP	ChIP-Atlas_0460	GSE76494	GSM2026788	SRX1514965	Cell Line	Kidney	None	chip-atlas
GFP	ChIP-Atlas_0461	GSE76494	GSM2026789	SRX1514966	Cell Line	Kidney	None	chip-atlas
GFP	ChIP-Atlas_0462	GSE76494	GSM2026790	SRX1514967	Cell Line	Kidney	None	chip-atlas
GFP	ChIP-Atlas_0463	GSE76494	GSM2026791	SRX1514968	Cell Line	Kidney	None	chip-atlas
GFP	ChIP-Atlas_0464	GSE76494	GSM2026792	SRX1514969	Cell Line	Kidney	None	chip-atlas
GFP	ChIP-Atlas_0465	GSE76494	GSM2026793	SRX1514970	Cell Line	Kidney	None	chip-atlas
GFP	ChIP-Atlas_0466	GSE76494	GSM2026794	SRX1514971	Cell Line	Kidney	None	chip-atlas
GFP	ChIP-Atlas_0467	GSE76494	GSM2026795	SRX1514972	Cell Line	Kidney	None	chip-atlas
GFP	ChIP-Atlas_0468	GSE76494	GSM2026796	SRX1514973	Cell Line	Kidney	None	chip-atlas
GFP	ChIP-Atlas_0469	GSE76494	GSM2026797	SRX1514974	Cell Line	Kidney	None	chip-atlas
GFP	ChIP-Atlas_0470	GSE76494	GSM2026798	SRX1514975	Cell Line	Kidney	None	chip-atlas
GFP	ChIP-Atlas_0471	GSE76494	GSM2026799	SRX1514976	Cell Line	Kidney	None	chip-atlas
GFP	ChIP-Atlas_0472	GSE76494	GSM2026800	SRX1514977	Cell Line	Kidney	None	chip-atlas
GFP	ChIP-Atlas_0473	GSE76494	GSM2026801	SRX1514978	Cell Line	Kidney	None	chip-atlas
GFP	ChIP-Atlas_0474	GSE76494	GSM2026802	SRX1514979	Cell Line	Kidney	None	chip-atlas
GFP	ChIP-Atlas_0475	GSE76494	GSM2026803	SRX1514980	Cell Line	Kidney	None	chip-atlas
GFP	ChIP-Atlas_0476	GSE76494	GSM2026804	SRX1514981	Cell Line	Kidney	None	chip-atlas
GFP	ChIP-Atlas_0477	GSE76494	GSM2026805	SRX1514982	Cell Line	Kidney	None	chip-atlas
GFP	ChIP-Atlas_0478	GSE76494	GSM2026806	SRX1514983	Cell Line	Kidney	None	chip-atlas
GFP	ChIP-Atlas_0479	GSE76494	GSM2026807	SRX1514984	Cell Line	Kidney	None	chip-atlas
GFP	ChIP-Atlas_0480	GSE76494	GSM2026808	SRX1514985	Cell Line	Kidney	None	chip-atlas
GFP	ChIP-Atlas_0481	GSE76494	GSM2026809	SRX1514986	Cell Line	Kidney	None	chip-atlas
GFP	ChIP-Atlas_0482	GSE76494	GSM2026810	SRX1514987	Cell Line	Kidney	None	chip-atlas
GFP	ChIP-Atlas_0483	GSE76494	GSM2026811	SRX1514988	Cell Line	Kidney	None	chip-atlas
GFP	ChIP-Atlas_0484	GSE76494	GSM2026812	SRX1514989	Cell Line	Kidney	None	chip-atlas
GFP	ChIP-Atlas_0485	GSE76494	GSM2026813	SRX1514990	Cell Line	Kidney	None	chip-atlas
GFP	ChIP-Atlas_0486	GSE76494	GSM2026814	SRX1514991	Cell Line	Kidney	None	chip-atlas
GFP	ChIP-Atlas_0487	GSE76494	GSM2026815	SRX1514992	Cell Line	Kidney	None	chip-atlas
GFP	ChIP-Atlas_0488	GSE76494	GSM2026816	SRX1514993	Cell Line	Kidney	None	chip-atlas
GFP	ChIP-Atlas_0489	GSE76494	GSM2026817	SRX1514994	Cell Line	Kidney	None	chip-atlas
GFP	ChIP-Atlas_0490	GSE76494	GSM2026818	SRX1514995	Cell Line	Kidney	None	chip-atlas
GFP	ChIP-Atlas_0491	GSE76494	GSM2026819	SRX1514996	Cell Line	Kidney	None	chip-atlas
GFP	ChIP-Atlas_0492	GSE76494	GSM2026820	SRX1514997	Cell Line	Kidney	None	chip-atlas
GFP	ChIP-Atlas_0493	GSE76494	GSM2026821	SRX1514998	Cell Line	Kidney	None	chip-atlas
GFP	ChIP-Atlas_0494	GSE76494	GSM2026822	SRX1514999	Cell Line	Kidney	None	chip-atlas
GFP	ChIP-Atlas_0495	GSE76494	GSM2026823	SRX1515000	Cell Line	Kidney	None	chip-atlas
GFP	ChIP-Atlas_0496	GSE76494	GSM2026824	SRX1515001	Cell Line	Kidney	None	chip-atlas
GFP	ChIP-Atlas_0497	GSE76494	GSM2026825	SRX1515002	Cell Line	Kidney	None	chip-atlas
GFP	ChIP-Atlas_0498	GSE76494	GSM2026826	SRX1515003	Cell Line	Kidney	None	chip-atlas
GFP	ChIP-Atlas_0499	GSE76494	GSM2026827	SRX1515004	Cell Line	Kidney	None	chip-atlas
GFP	ChIP-Atlas_0500	GSE76494	GSM2026828	SRX1515005	Cell Line	Kidney	None	chip-atlas
GFP	ChIP-Atlas_0501	GSE76494	GSM2026829	SRX1515006	Cell Line	Kidney	None	chip-atlas
GFP	ChIP-Atlas_0502	GSE76494	GSM2026830	SRX1515007	Cell Line	Kidney	None	chip-atlas
GFP	ChIP-Atlas_0503	GSE76494	GSM2026831	SRX1515008	Cell Line	Kidney	None	chip-atlas
GFP	ChIP-Atlas_0504	GSE76494	GSM2026832	SRX1515009	Cell Line	Kidney	None	chip-atlas
GFP	ChIP-Atlas_0505	GSE76494	GSM2026833	SRX1515010	Cell Line	Kidney	None	chip-atlas
GFP	ChIP-Atlas_0506	GSE76494	GSM2026834	SRX1515011	Cell Line	Kidney	None	chip-atlas
GFP	ChIP-Atlas_0507	GSE76494	GSM2026835	SRX1515012	Cell Line	Kidney	None	chip-atlas
GFP	ChIP-Atlas_0508	GSE76494	GSM2026836	SRX1515013	Cell Line	Kidney	None	chip-atlas
GFP	ChIP-Atlas_0509	GSE76494	GSM2026837	SRX1515014	Cell Line	Kidney	None	chip-atlas
GFP	ChIP-Atlas_0510	GSE76494	GSM2026838	SRX1515015	Cell Line	Kidney	None	chip-atlas
GFP	ChIP-Atlas_0511	GSE76494	GSM2026839	SRX1515016	Cell Line	Kidney	None	chip-atlas
GFP	ChIP-Atlas_0512	GSE76494	GSM2026840	SRX1515017	Cell Line	Kidney	None	chip-atlas
GFP	ChIP-Atlas_0513	GSE76494	GSM2026841	SRX1515018	Cell Line	Kidney	None	chip-atlas
GFP	ChIP-Atlas_0514	GSE76494	GSM2026842	SRX1515019	Cell Line	Kidney	None	chip-atlas
GFP	ChIP-Atlas_0515	GSE76494	GSM2026843	SRX1515020	Cell Line	Kidney	None	chip-atlas
GFP	ChIP-Atlas_0516	GSE76494	GSM2026844	SRX1515021	Cell Line	Kidney	None	chip-atlas
GFP	ChIP-Atlas_0517	GSE76494	GSM2026845	SRX1515022	Cell Line	Kidney	None	chip-atlas
GFP	ChIP-Atlas_0518	GSE76494	GSM2026846	SRX1515023	Cell Line	Kidney	None	chip-atlas
GFP	ChIP-Atlas_0519	GSE76494	GSM2026847	SRX1515024	Cell Line	Kidney	None	chip-atlas
GFP	ChIP-Atlas_0520	GSE76494	GSM2026848	SRX1515025	Cell Line	Kidney	None	chip-atlas
GFP	ChIP-Atlas_0521	GSE76494	GSM2026849	SRX1515026	Cell Line	Kidney	None	chip-atlas
GFP	ChIP-Atlas_0522	GSE76494	GSM2026850	SRX1515027	Cell Line	Kidney	None	chip-atlas
GFP	ChIP-Atlas_0523	GSE76494	GSM2026851	SRX1515028	Cell Line	Kidney	None	chip-atlas
GFP	ChIP-Atlas_0524	GSE76494	GSM2026852	SRX1515029	Cell Line	Kidney	None	chip-atlas
GFP	ChIP-Atlas_0525	GSE76494	GSM2026853	SRX1515030	Cell Line	Kidney	None	chip-atlas
GFP	ChIP-Atlas_0526	GSE76494	GSM2026854	SRX1515031	Cell Line	Kidney	None	chip-atlas
GFP	ChIP-Atlas_0527	GSE76494	GSM2026855	SRX1515032	Cell Line	Kidney	None	chip-atlas
GFP	ChIP-Atlas_0528	GSE76494	GSM2026856	SRX1515033	Cell Line	Kidney	None	chip-atlas
GFP	ChIP-Atlas_0529	GSE76494	GSM2026857	SRX1515034	Cell Line	Kidney	None	chip-atlas
GFP	ChIP-Atlas_0530	GSE76494	GSM2026858	SRX1515035	Cell Line	Kidney	None	chip-atlas
GFP	ChIP-Atlas_0531	GSE76494	GSM2026859	SRX1515036	Cell Line	Kidney	None	chip-atlas
GFP	ChIP-Atlas_0532	GSE76494	GSM2026860	SRX1515037	Cell Line	Kidney	None	chip-atlas
GFP	ChIP-Atlas_0533	GSE76494	GSM2026861	SRX1515038	Cell Line	Kidney	None	chip-atlas
GFP	ChIP-Atlas_0534	GSE76494	GSM2026862	SRX1515039	Cell Line	Kidney	None	chip-atlas
GFP	ChIP-Atlas_0535	GSE76494	GSM2026863	SRX1515040	Cell Line	Kidney	None	chip-atlas
GFP	ChIP-Atlas_0536	GSE76494	GSM2026864	SRX1515041	Cell Line	Kidney	None	chip-atlas
GFP	ChIP-Atlas_0537	GSE76494	GSM2026865	SRX1515042	Cell Line	Kidney	None	chip-atlas
GFP	ChIP-Atlas_0538	GSE76494	GSM2026866	SRX1515043	Cell Line	Kidney	None	chip-atlas
GFP	ChIP-Atlas_0539	GSE76494	GSM2026867	SRX1515044	Cell Line	Kidney	None	chip-atlas
GFP	ChIP-Atlas_0540	GSE76494	GSM2026868	SRX1515045	Cell Line	Kidney	None	chip-atlas
GFP	ChIP-Atlas_0541	GSE76494	GSM2026869	SRX1515046	Cell Line	Kidney	None	chip-atlas
GFP	ChIP-Atlas_0542	GSE76494	GSM2026870	SRX1515047	Cell Line	Kidney	None	chip-atlas
GFP	ChIP-Atlas_0543	GSE76494	GSM2026871	SRX1515048	Cell Line	Kidney	None	chip-atlas
GFP	ChIP-Atlas_0544	GSE76494	GSM2026872	SRX1515049	Cell Line	Kidney	None	chip-atlas
GFP	ChIP-Atlas_0545	GSE76494	GSM2026873	SRX1515050	Cell Line	Kidney	None	chip-atlas
GFP	ChIP-Atlas_0546	GSE76494	GSM2026874	SRX1515051	Cell Line	Kidney	None	chip-atlas
GFP	ChIP-Atlas_0547	GSE76494	GSM2026875	SRX1515052	Cell Line	Kidney	None	chip-atlas
GFP	ChIP-Atlas_0548	GSE76494	GSM2026876	SRX1515053	Cell Line	Kidney	None	chip-atlas
GFP	ChIP-Atlas_0549	GSE76494	GSM2026877	SRX1515054	Cell Line	Kidney	None	chip-atlas
GFP	ChIP-Atlas_0550	GSE76494	GSM2026878	SRX1515055	Cell Line	Kidney	None	chip-atlas
GFP	ChIP-Atlas_0551	GSE76494	GSM2026879	SRX1515056	Cell Line	Kidney	None	chip-atlas
GFP	ChIP-Atlas_0552	GSE76494	GSM2026880	SRX1515057	Cell Line	Kidney	None	chip-atlas
GFP	ChIP-Atlas_0553	GSE76494	GSM2026881	SRX1515058	Cell Line	Kidney	None	chip-atlas
GFP	ChIP-Atlas_0554	GSE76494	GSM2026882	SRX1515059	Cell Line	Kidney	None	chip-atlas
GFP	ChIP-Atlas_0555	GSE76494	GSM2026883	SRX1515060	Cell Line	Kidney	None	chip-atlas
GFP	ChIP-Atlas_0556	GSE76494	GSM2026884	SRX1515061	Cell Line	Kidney	None	chip-atlas
GFP	ChIP-Atlas_0557	GSE76494	GSM2026885	SRX1515062	Cell Line	Kidney	None	chip-atlas
GFP	ChIP-Atlas_0558	GSE76494	GSM2026886	SRX1515063	Cell Line	Kidney	None	chip-atlas
GFP	ChIP-Atlas_0559	GSE76494	GSM2026887	SRX1515064	Cell Line	Kidney	None	chip-atlas
GFP	ChIP-Atlas_0560	GSE76494	GSM2026888	SRX1515065	Cell Line	Kidney	None	chip-atlas
GFP	ChIP-Atlas_0561	GSE76494	GSM2026889	SRX1515066	Cell Line	Kidney	None	chip-atlas
GFP	ChIP-Atlas_0562	GSE76494	GSM2026890	SRX1515067	Cell Line	Kidney	None	chip-atlas
GFP	ChIP-Atlas_0563	GSE76494	GSM2026891	SRX1515068	Cell Line	Kidney	None	chip-atlas
GFP	ChIP-Atlas_0564	GSE76494	GSM2026892	SRX1515069	Cell Line	Kidney	None	chip-atlas
GFP	ChIP-Atlas_0565	GSE76494	GSM2026893	SRX1515070	Cell Line	Kidney	None	chip-atlas
GFP	ChIP-Atlas_0566	GSE76494	GSM2026896	SRX1515071	Cell Line	Kidney	None	chip-atlas
GFP	ChIP-Atlas_0567	GSE76494	GSM2026898	SRX1515072	Cell Line	Kidney	None	chip-atlas
GFP	ChIP-Atlas_0568	GSE76494	GSM2026899	SRX1515073	Cell Line	Kidney	None	chip-atlas
GFP	ChIP-Atlas_0569	GSE76494	GSM2026900	SRX1515074	Cell Line	Kidney	None	chip-atlas
GFP	ChIP-Atlas_0570	GSE76494	GSM2026901	SRX1515075	Cell Line	Kidney	None	chip-atlas
ZMYND8	ChIP-Atlas_0712	GSE81696	GSM2171412	SRX1782978	Cell Line	Kidney	None	chip-atlas
ZMYND8	ChIP-Atlas_0713	GSE81696	GSM2171413	SRX1782979	Cell Line	Kidney	None	chip-atlas
ZSCAN5B	ChIP-Atlas_0810	GSE85009	GSM2255819	SRX1993434	Cell Line	Kidney	None	chip-atlas
ZSCAN5B	ChIP-Atlas_0811	GSE85009	GSM2255820	SRX1993435	Cell Line	Kidney	None	chip-atlas
SETBP1	ChIP-Atlas_0857	GSE86334	GSM2300423	SRX2085891	Cell Line	Kidney	None	chip-atlas
SETBP1	ChIP-Atlas_0858	GSE86334	GSM2300424	SRX2085892	Cell Line	Kidney	None	chip-atlas
SETBP1	ChIP-Atlas_0859	GSE86334	GSM2300425	SRX2085893	Cell Line	Kidney	None	chip-atlas
ZMYND8	ChIP-Atlas_0891	GSE81696	GSM2322594	SRX2178947	Cell Line	Kidney	None	chip-atlas
ZMYND8	ChIP-Atlas_0892	GSE81696	GSM2322595	SRX2178948	Cell Line	Kidney	None	chip-atlas
HA	ChIP-Atlas_0965	GSE92261	GSM2424732	SRX2417121	Cell Line	Kidney	None	chip-atlas
RUNX1	ChIP-Atlas_1005	GSE85524	GSM2467011	SRX2513054	Cell Line	Kidney	None	chip-atlas
KLF5	ChIP-Atlas_1127	GSE88976	GSM2549693	SRX2671516	Cell Line	Kidney	None	chip-atlas
KLF5	ChIP-Atlas_1128	GSE88976	GSM2549694	SRX2671517	Cell Line	Kidney	None	chip-atlas
KLF5	ChIP-Atlas_1129	GSE88976	GSM2549695	SRX2671518	Cell Line	Kidney	None	chip-atlas
KLF5	ChIP-Atlas_1130	GSE88976	GSM2549696	SRX2671519	Cell Line	Kidney	None	chip-atlas
KLF5	ChIP-Atlas_1131	GSE88976	GSM2549697	SRX2671520	Cell Line	Kidney	None	chip-atlas
KLF5	ChIP-Atlas_1132	GSE88976	GSM2549698	SRX2671521	Cell Line	Kidney	None	chip-atlas
KLF5	ChIP-Atlas_1133	GSE88976	GSM2549699	SRX2671522	Cell Line	Kidney	None	chip-atlas
KLF5	ChIP-Atlas_1134	GSE88976	GSM2549700	SRX2671523	Cell Line	Kidney	None	chip-atlas
NCAPH2	ChIP-Atlas_1137	GSE97540	GSM2571785	SRX2731517	Cell Line	Kidney	None	chip-atlas
NCAPH2	ChIP-Atlas_1138	GSE97540	GSM2571786	SRX2731518	Cell Line	Kidney	None	chip-atlas
NCAPH2	ChIP-Atlas_1139	GSE97540	GSM2571787	SRX2731519	Cell Line	Kidney	None	chip-atlas
NCAPH2	ChIP-Atlas_1140	GSE97540	GSM2571788	SRX2731520	Cell Line	Kidney	None	chip-atlas
ZFX	ChIP-Atlas_1240	GSE102616	GSM2741776	SRX3091916	Cell Line	Kidney	None	chip-atlas
ZFX	ChIP-Atlas_1241	GSE102616	GSM2741777	SRX3091917	Cell Line	Kidney	None	chip-atlas
CTCF	ChIP-Atlas_1277	GSE103651	GSM2777335	SRX3172940	Cell Line	Kidney	None	chip-atlas
CTCF	ChIP-Atlas_1278	GSE103651	GSM2777336	SRX3172941	Cell Line	Kidney	None	chip-atlas
SLBP	ChIP-Atlas_1382	GSE109652	GSM3020737	SRX3737112	Cell Line	Kidney	None	chip-atlas
SLBP	ChIP-Atlas_1383	GSE109652	GSM3020738	SRX3737113	Cell Line	Kidney	None	chip-atlas
SLBP	ChIP-Atlas_1384	GSE109652	GSM3020739	SRX3737114	Cell Line	Kidney	None	chip-atlas
SLBP	ChIP-Atlas_1385	GSE109652	GSM3020740	SRX3737115	Cell Line	Kidney	None	chip-atlas
CSTF3	ChIP-Atlas_1386	GSE109652	GSM3020741	SRX3737116	Cell Line	Kidney	None	chip-atlas
CSTF3	ChIP-Atlas_1387	GSE109652	GSM3020742	SRX3737117	Cell Line	Kidney	None	chip-atlas
NELFA	ChIP-Atlas_1388	GSE109652	GSM3020743	SRX3737118	Cell Line	Kidney	None	chip-atlas
NELFA	ChIP-Atlas_1389	GSE109652	GSM3020744	SRX3737119	Cell Line	Kidney	None	chip-atlas
OGT	ChIP-Atlas_1420	GSE36620	GSM897578	SRX130268	Cell Line	Kidney	None	chip-atlas
BRD4	Cistrome_1508	GSE70870	GSM1820950	55845_sort_peaks.narrowPeak.bed	Cell Line	Lung	None	cistrome
BRD4	Cistrome_1509	GSE70870	GSM1820951	55846_sort_peaks.narrowPeak.bed	Cell Line	Lung	None	cistrome
AR	ChIP-Atlas_0090	GSE58478	GSM1412318	SRX596537	Cell Line	Prostate	None	chip-atlas
FOXA1	ChIP-Atlas_0687	GSE80742	GSM2135708	SRX1734381	Cell Line	Prostate	None	chip-atlas
FOXA1	ChIP-Atlas_0688	GSE80742	GSM2135709	SRX1734382	Cell Line	Prostate	None	chip-atlas
AR	ChIP-Atlas_0835	GSE85558	GSM2277158	SRX2017936	Cell Line	Prostate	None	chip-atlas
AR	ChIP-Atlas_0836	GSE85558	GSM2277159	SRX2017937	Cell Line	Prostate	None	chip-atlas
FOXA1	ChIP-Atlas_0837	GSE85558	GSM2277160	SRX2017938	Cell Line	Prostate	None	chip-atlas
FOXA1	ChIP-Atlas_0838	GSE85558	GSM2277161	SRX2017939	Cell Line	Prostate	None	chip-atlas
HNF4G	ChIP-Atlas_0839	GSE85558	GSM2277166	SRX2017944	Cell Line	Prostate	None	chip-atlas
HNF4G	ChIP-Atlas_0840	GSE85558	GSM2277167	SRX2017945	Cell Line	Prostate	None	chip-atlas
AR	ChIP-Atlas_1088	GSE96652	GSM2537212	SRX2642351	Cell Line	Prostate	None	chip-atlas
AR	ChIP-Atlas_1089	GSE96652	GSM2537213	SRX2642352	Cell Line	Prostate	None	chip-atlas
HOXB13	ChIP-Atlas_1090	GSE96652	GSM2537214	SRX2642353	Cell Line	Prostate	None	chip-atlas
HOXB13	ChIP-Atlas_1091	GSE96652	GSM2537215	SRX2642354	Cell Line	Prostate	None	chip-atlas
FOXA1	ChIP-Atlas_1092	GSE96652	GSM2537216	SRX2642355	Cell Line	Prostate	None	chip-atlas
FOXA1	ChIP-Atlas_1093	GSE96652	GSM2537217	SRX2642356	Cell Line	Prostate	None	chip-atlas
AR	ChIP-Atlas_1219	GSE80742	GSM2734938	SRX3068918	Cell Line	Prostate	None	chip-atlas
AR	ChIP-Atlas_1220	GSE80742	GSM2734939	SRX3068919	Cell Line	Prostate	None	chip-atlas
AR	ChIP-Atlas_1221	GSE80742	GSM2734942	SRX3068922	Cell Line	Prostate	None	chip-atlas
AR	ChIP-Atlas_1222	GSE80742	GSM2734943	SRX3068923	Cell Line	Prostate	None	chip-atlas
AR	Remap_0107	GSE40050	None	GSE40050.AR.22RV1_remap2018_hg19__v1_2.bed	Cell Line	Prostate	None	remap
AR	Remap_0108	GSE40050	None	GSE40050.AR.22RV1_DHT_remap2018_hg19__v1_2.bed	Cell Line	Prostate	None	remap
SCML2	Cistrome_0792	GSE38275	GSM1424569	49245_sort_peaks.narrowPeak.bed	Cell Line	Kidney	None	cistrome
SCML2	Cistrome_0793	GSE38275	GSM1424570	49246_sort_peaks.narrowPeak.bed	Cell Line	Kidney	None	cistrome
BMI1	Cistrome_0794	GSE38275	GSM1424571	49247_sort_peaks.narrowPeak.bed	Cell Line	Kidney	None	cistrome
SCML2	Cistrome_0795	GSE38275	GSM1424573	49249_sort_peaks.narrowPeak.bed	Cell Line	Kidney	None	cistrome
SCML2	Cistrome_0796	GSE38275	GSM1424574	49250_sort_peaks.narrowPeak.bed	Cell Line	Kidney	None	cistrome
BMI1	Cistrome_0797	GSE38275	GSM1424575	49251_sort_peaks.narrowPeak.bed	Cell Line	Kidney	None	cistrome
SCML2	Cistrome_0798	GSE38275	GSM1424577	49253_sort_peaks.narrowPeak.bed	Cell Line	Kidney	None	cistrome
SCML2	Cistrome_0799	GSE38275	GSM1424578	49254_sort_peaks.narrowPeak.bed	Cell Line	Kidney	None	cistrome
BMI1	Cistrome_0800	GSE38275	GSM1424579	49255_sort_peaks.narrowPeak.bed	Cell Line	Kidney	None	cistrome
SCML2	Cistrome_0801	GSE38275	GSM1424581	49257_sort_peaks.narrowPeak.bed	Cell Line	Kidney	None	cistrome
SCML2	Cistrome_0802	GSE38275	GSM1424582	49258_sort_peaks.narrowPeak.bed	Cell Line	Kidney	None	cistrome
BMI1	Cistrome_0803	GSE38275	GSM1424583	49259_sort_peaks.narrowPeak.bed	Cell Line	Kidney	None	cistrome
SCML2	Cistrome_0804	GSE38275	GSM1424585	49261_sort_peaks.narrowPeak.bed	Cell Line	Kidney	None	cistrome
SCML2	Cistrome_0805	GSE38275	GSM1424586	49262_sort_peaks.narrowPeak.bed	Cell Line	Kidney	None	cistrome
BMI1	Cistrome_0806	GSE38275	GSM1424587	49263_sort_peaks.narrowPeak.bed	Cell Line	Kidney	None	cistrome
SCML2	Cistrome_0807	GSE38275	GSM1424589	49265_sort_peaks.narrowPeak.bed	Cell Line	Kidney	None	cistrome
SCML2	Cistrome_0808	GSE38275	GSM1424590	49266_sort_peaks.narrowPeak.bed	Cell Line	Kidney	None	cistrome
BMI1	Cistrome_0809	GSE38275	GSM1424591	49267_sort_peaks.narrowPeak.bed	Cell Line	Kidney	None	cistrome
AUTS2	Cistrome_0916	GSE60409	GSM1479212	50456_sort_peaks.narrowPeak.bed	Cell Line	Kidney	None	cistrome
POLR2A	Cistrome_0917	GSE60409	GSM1479213	50457_sort_peaks.narrowPeak.bed	Cell Line	Kidney	None	cistrome
BRD4	Cistrome_1498	GSE70868	GSM1820921	55816_sort_peaks.narrowPeak.bed	Cell Line	Kidney	None	cistrome
BRD4	Cistrome_1499	GSE70868	GSM1820922	55817_sort_peaks.narrowPeak.bed	Cell Line	Kidney	None	cistrome
BRD4	Cistrome_1512	GSE70868	GSM1820961	55856_sort_peaks.narrowPeak.bed	Cell Line	Kidney	None	cistrome
BRD4	Cistrome_1513	GSE70868	GSM1820963	55858_sort_peaks.narrowPeak.bed	Cell Line	Kidney	None	cistrome
BRD4	Cistrome_1514	GSE70868	GSM1820965	55860_sort_peaks.narrowPeak.bed	Cell Line	Kidney	None	cistrome
BRD4	Cistrome_1515	GSE70868	GSM1820967	55862_sort_peaks.narrowPeak.bed	Cell Line	Kidney	None	cistrome
BRD4	Cistrome_1516	GSE70868	GSM1820969	55864_sort_peaks.narrowPeak.bed	Cell Line	Kidney	None	cistrome
BRD4	Cistrome_1517	GSE70868	GSM1820971	55866_sort_peaks.narrowPeak.bed	Cell Line	Kidney	None	cistrome
BRD4	Cistrome_1518	GSE70868	GSM1820973	55868_sort_peaks.narrowPeak.bed	Cell Line	Kidney	None	cistrome
BRD4	Cistrome_1519	GSE70868	GSM1820974	55869_sort_peaks.narrowPeak.bed	Cell Line	Kidney	None	cistrome
SCML2	Cistrome_2356	GSE38275	GSM937859	50008_sort_peaks.narrowPeak.bed	Cell Line	Kidney	None	cistrome
SCML2	Cistrome_2357	GSE38275	GSM937860	50009_sort_peaks.narrowPeak.bed	Cell Line	Kidney	None	cistrome
BMI1	Cistrome_2358	GSE38275	GSM937861	50010_sort_peaks.narrowPeak.bed	Cell Line	Kidney	None	cistrome
SCML2	Cistrome_2359	GSE38275	GSM937863	50012_sort_peaks.narrowPeak.bed	Cell Line	Kidney	None	cistrome
SCML2	Cistrome_2360	GSE38275	GSM937864	50013_sort_peaks.narrowPeak.bed	Cell Line	Kidney	None	cistrome
BMI1	Cistrome_2361	GSE38275	GSM937865	50014_sort_peaks.narrowPeak.bed	Cell Line	Kidney	None	cistrome
SCML2	Cistrome_2362	GSE38275	GSM937867	50016_sort_peaks.narrowPeak.bed	Cell Line	Kidney	None	cistrome
SCML2	Cistrome_2363	GSE38275	GSM937868	50017_sort_peaks.narrowPeak.bed	Cell Line	Kidney	None	cistrome
BMI1	Cistrome_2364	GSE38275	GSM937869	50018_sort_peaks.narrowPeak.bed	Cell Line	Kidney	None	cistrome
ETS1	ChIP-Atlas_0847	GSE86092	GSM2293476	SRX2055842	Cell Line	kidney	Epithelium	chip-atlas
RELA	ChIP-Atlas_0848	GSE86092	GSM2293477	SRX2055843	Cell Line	kidney	Epithelium	chip-atlas
EP300	ChIP-Atlas_0849	GSE86092	GSM2293478	SRX2055844	Cell Line	kidney	Epithelium	chip-atlas
JUN	ChIP-Atlas_0850	GSE86092	GSM2293479	SRX2055845	Cell Line	kidney	Epithelium	chip-atlas
HIF1A	ChIP-Atlas_1217	GSE86092	GSM2723878	SRX3051208	Cell Line	kidney	Epithelium	chip-atlas
EPAS1	ChIP-Atlas_1218	GSE86092	GSM2723879	SRX3051209	Cell Line	kidney	Epithelium	chip-atlas
SPI1	Cistrome_1245	GSE67237	GSM1642761	55389_sort_peaks.narrowPeak.bed	Cell Line	kidney	Epithelium	cistrome
SPI1	Cistrome_1246	GSE67237	GSM1642762	55390_sort_peaks.narrowPeak.bed	Cell Line	kidney	Epithelium	cistrome
SPI1	Cistrome_1247	GSE67237	GSM1642764	55392_sort_peaks.narrowPeak.bed	Cell Line	kidney	Epithelium	cistrome
SPI1	Cistrome_1248	GSE67237	GSM1642765	55393_sort_peaks.narrowPeak.bed	Cell Line	kidney	Epithelium	cistrome
SPI1	Cistrome_1249	GSE67237	GSM1642766	55394_sort_peaks.narrowPeak.bed	Cell Line	kidney	Epithelium	cistrome
SPI1	Cistrome_1250	GSE67237	GSM1642768	55396_sort_peaks.narrowPeak.bed	Cell Line	kidney	Epithelium	cistrome
SPI1	Cistrome_1251	GSE67237	GSM1642769	55397_sort_peaks.narrowPeak.bed	Cell Line	kidney	Epithelium	cistrome
EPAS1	Remap_0077	GSE34871	GSM856790	GSE34871.EPAS1.786O_remap2018_hg19__v1_2.bed	Cell Line	kidney	Epithelium	remap
ARNT	Remap_0078	GSE34871	GSM856791	GSE34871.HIF1A.786O_remap2018_hg19__v1_2.bed	Cell Line	kidney	Epithelium	remap
CTCF	Remap_0390	GSE78113	None	GSE78113.CTCF.786O_NORMOXIA_remap2018_hg19__v1_2.bed	Cell Line	kidney	Epithelium	remap
BRD4	Cistrome_1034	GSE62499	GSM1527926	49977_sort_peaks.narrowPeak.bed	Cell Line	Other	None	cistrome
BRD4	Cistrome_1035	GSE62499	GSM1527929	49980_sort_peaks.narrowPeak.bed	Cell Line	Other	None	cistrome
HEXIM1	ChIP-Atlas_0080	GSE57431	GSM1382443	SRX535455	Cell Line	Skin	None	chip-atlas
HEXIM1	ChIP-Atlas_0081	GSE57431	GSM1382444	SRX535456	Cell Line	Skin	None	chip-atlas
ETV1	ChIP-Atlas_0685	GSE80443	GSM2127445	SRX1721488	Cell Line	Skin	None	chip-atlas
INO80	ChIP-Atlas_0771	GSE82331	GSM2190575	SRX1829864	Cell Line	Skin	None	chip-atlas
SMAD1	ChIP-Atlas_0776	GSE83347	GSM2199947	SRX1845643	Cell Line	Skin	None	chip-atlas
SMAD1	ChIP-Atlas_0777	GSE83347	GSM2199948	SRX1845644	Cell Line	Skin	None	chip-atlas
SMAD1	ChIP-Atlas_0778	GSE83347	GSM2199949	SRX1845645	Cell Line	Skin	None	chip-atlas
SMAD1	ChIP-Atlas_0779	GSE83347	GSM2199950	SRX1845646	Cell Line	Skin	None	chip-atlas
BRD4	ChIP-Atlas_0918	GSE89128	GSM2359435	SRX2267438	Cell Line	Skin	None	chip-atlas
BRD4	ChIP-Atlas_0919	GSE89128	GSM2359436	SRX2267439	Cell Line	Skin	None	chip-atlas
BRD4	ChIP-Atlas_0920	GSE89128	GSM2359437	SRX2267440	Cell Line	Skin	None	chip-atlas
BRD4	ChIP-Atlas_0921	GSE89128	GSM2359438	SRX2267441	Cell Line	Skin	None	chip-atlas
SP1	GTRD_0011	GSE68044	GSM1661546	EXP036992_liftoverhg19.bed	Cell Line	Skin	None	GTRD
SP1	GTRD_0012	GSE68044	GSM1661547	EXP036993_liftoverhg19.bed	Cell Line	Skin	None	GTRD
TFAP2C	Remap_0131	GSE41234	None	GSE41234.TFAP2C.A375_DMSO_remap2018_hg19__v1_2.bed	Cell Line	Skin	None	remap
CDK9	Remap_0235	GSE57431	GSM1382442	GSE57431.CDK9.A375_A771726_remap2018_hg19__v1_2.bed	Cell Line	Skin	None	remap
CDK9	Remap_0236	GSE57431	GSM1382441	GSE57431.CDK9.A375_DMSO_remap2018_hg19__v1_2.bed	Cell Line	Skin	None	remap
SETX	ChIP-Atlas_0033	GSE52936	GSM1278358	SRX386239	Cell Line	Lung	Epithelium	chip-atlas
SETX	ChIP-Atlas_0034	GSE52936	GSM1278359	SRX386240	Cell Line	Lung	Epithelium	chip-atlas
NIPBL	ChIP-Atlas_0591	GSE76893	GSM2040032	SRX1531780	Cell Line	Lung	Epithelium	chip-atlas
MED1	ChIP-Atlas_0592	GSE76893	GSM2040033	SRX1531781	Cell Line	Lung	Epithelium	chip-atlas
SMC1A	ChIP-Atlas_0593	GSE76893	GSM2040034	SRX1531782	Cell Line	Lung	Epithelium	chip-atlas
NIPBL	ChIP-Atlas_0594	GSE76893	GSM2040036	SRX1531784	Cell Line	Lung	Epithelium	chip-atlas
MED1	ChIP-Atlas_0595	GSE76893	GSM2040037	SRX1531785	Cell Line	Lung	Epithelium	chip-atlas
SMC1A	ChIP-Atlas_0596	GSE76893	GSM2040038	SRX1531786	Cell Line	Lung	Epithelium	chip-atlas
NR3C1	ChIP-Atlas_0635	GSE79432	GSM2095208	SRX1650254	Cell Line	Lung	Epithelium	chip-atlas
NR3C1	ChIP-Atlas_0636	GSE79432	GSM2095209	SRX1650255	Cell Line	Lung	Epithelium	chip-atlas
NR3C1	ChIP-Atlas_0637	GSE79432	GSM2095210	SRX1650256	Cell Line	Lung	Epithelium	chip-atlas
NR3C1	ChIP-Atlas_0638	GSE79432	GSM2095218	SRX1650398	Cell Line	Lung	Epithelium	chip-atlas
NR3C1	ChIP-Atlas_0639	GSE79432	GSM2095219	SRX1650399	Cell Line	Lung	Epithelium	chip-atlas
NR3C1	ChIP-Atlas_0640	GSE79432	GSM2095220	SRX1650400	Cell Line	Lung	Epithelium	chip-atlas
NR3C1	ChIP-Atlas_0641	GSE79432	GSM2095221	SRX1650401	Cell Line	Lung	Epithelium	chip-atlas
GATA4	ChIP-Atlas_0809	GSE85002	GSM2255735	SRX1989717	Cell Line	Lung	Epithelium	chip-atlas
NKX2-1	ChIP-Atlas_0879	GSE86957	GSM2310996	SRX2164786	Cell Line	Lung	Epithelium	chip-atlas
NKX2-1	ChIP-Atlas_0880	GSE86957	GSM2310998	SRX2164788	Cell Line	Lung	Epithelium	chip-atlas
SPDEF	ChIP-Atlas_0881	GSE86957	GSM2311000	SRX2164790	Cell Line	Lung	Epithelium	chip-atlas
SPDEF	ChIP-Atlas_0882	GSE86957	GSM2311002	SRX2164792	Cell Line	Lung	Epithelium	chip-atlas
BRD4	ChIP-Atlas_0922	GSE89128	GSM2359439	SRX2267442	Cell Line	Lung	Epithelium	chip-atlas
BRD4	ChIP-Atlas_0923	GSE89128	GSM2359440	SRX2267443	Cell Line	Lung	Epithelium	chip-atlas
BRD4	ChIP-Atlas_0924	GSE89128	GSM2359441	SRX2267444	Cell Line	Lung	Epithelium	chip-atlas
BRD4	ChIP-Atlas_0925	GSE89128	GSM2359442	SRX2267445	Cell Line	Lung	Epithelium	chip-atlas
FOXA2	ChIP-Atlas_0950	GSE90454	GSM2401464	SRX2368896	Cell Line	Lung	Epithelium	chip-atlas
FOXA2	ChIP-Atlas_0951	GSE90454	GSM2401465	SRX2368897	Cell Line	Lung	Epithelium	chip-atlas
FOXD3	ChIP-Atlas_0996	GSE93323	GSM2451236	SRX2480568	Cell Line	Lung	Epithelium	chip-atlas
H2AFZ	Cistrome_0066	GSE42374	GSM1038439	39054_sort_peaks.narrowPeak.bed	Cell Line	Lung	Epithelium	cistrome
H2AFZ	Cistrome_0067	GSE42374	GSM1038440	39016_sort_peaks.narrowPeak.bed	Cell Line	Lung	Epithelium	cistrome
SMAD3	Cistrome_0389	GSE51510	GSM1246721	47584_sort_peaks.narrowPeak.bed	Cell Line	Lung	Epithelium	cistrome
POU5F1	Cistrome_0780	GSE58462	GSM1412053	51139_sort_peaks.narrowPeak.bed	Cell Line	Lung	Epithelium	cistrome
POU5F1	Cistrome_0781	GSE58462	GSM1412055	51141_sort_peaks.narrowPeak.bed	Cell Line	Lung	Epithelium	cistrome
POU5F1	Cistrome_0782	GSE58462	GSM1412056	51142_sort_peaks.narrowPeak.bed	Cell Line	Lung	Epithelium	cistrome
RELA	Cistrome_2102	GSE34329	GSM847876	5388_sort_peaks.narrowPeak.bed	Cell Line	Lung	Epithelium	cistrome
RELA	Cistrome_2103	GSE34329	GSM847877	5389_sort_peaks.narrowPeak.bed	Cell Line	Lung	Epithelium	cistrome
POLR2A	Cistrome_2122	GSE35268	GSM874633	36345_sort_peaks.narrowPeak.bed	Cell Line	Lung	Epithelium	cistrome
POLR2A	Cistrome_2123	GSE35268	GSM874634	36351_sort_peaks.narrowPeak.bed	Cell Line	Lung	Epithelium	cistrome
PAF1	Cistrome_2124	GSE35268	GSM874635	36352_sort_peaks.narrowPeak.bed	Cell Line	Lung	Epithelium	cistrome
PAF1	Cistrome_2125	GSE35268	GSM874636	36344_sort_peaks.narrowPeak.bed	Cell Line	Lung	Epithelium	cistrome
PAF1	Cistrome_2126	GSE35268	GSM874640	36343_sort_peaks.narrowPeak.bed	Cell Line	Lung	Epithelium	cistrome
CHD1	Cistrome_2127	GSE35268	GSM874641	36348_sort_peaks.narrowPeak.bed	Cell Line	Lung	Epithelium	cistrome
H2AFZ	ENCODE_0033	GSE51334	GSM1003546	45150_sort_peaks.narrowPeak.bed	Cell Line	Lung	Epithelium	ENCODE
H2AFZ	ENCODE_0049	GSE51334	GSM1003580	45161_sort_peaks.narrowPeak.bed	Cell Line	Lung	Epithelium	ENCODE
CTCF	ENCODE_0050	GSE51334	GSM1003581	45146_sort_peaks.narrowPeak.bed	Cell Line	Lung	Epithelium	ENCODE
CTCF	ENCODE_0051	GSE51334	GSM1003582	45144_sort_peaks.narrowPeak.bed	Cell Line	Lung	Epithelium	ENCODE
CTCF	ENCODE_0059	GSE31477	GSM1003606	45556_sort_peaks.narrowPeak.bed	Cell Line	Lung	Epithelium	ENCODE
MYC	ENCODE_0060	GSE31477	GSM1003607	45560_sort_peaks.narrowPeak.bed	Cell Line	Lung	Epithelium	ENCODE
POLR2A	ENCODE_0113	GSE31477	GSM935299	45555_sort_peaks.narrowPeak.bed	Cell Line	Lung	Epithelium	ENCODE
RAD21	ENCODE_0114	GSE31477	GSM935300	45554_sort_peaks.narrowPeak.bed	Cell Line	Lung	Epithelium	ENCODE
BHLHE40	ENCODE_0140	GSE31477	GSM935440	45557_sort_peaks.narrowPeak.bed	Cell Line	Lung	Epithelium	ENCODE
CEBPB	ENCODE_0171	GSE31477	GSM935630	45559_sort_peaks.narrowPeak.bed	Cell Line	Lung	Epithelium	ENCODE
CTCF	ENCODE_0632	GSE30263	GSM1022639	45551_sort_peaks.narrowPeak.bed	Cell Line	Lung	Epithelium	ENCODE
CTCF	ENCODE_0633	GSE30263	GSM1022640	45550_sort_peaks.narrowPeak.bed	Cell Line	Lung	Epithelium	ENCODE
CREB1	ENCODE_0634	GSE32465	GSM1010719	37349_sort_peaks.narrowPeak.bed	Cell Line	Lung	Epithelium	ENCODE
CREB1	ENCODE_0635	GSE32465	GSM1010720	37305_sort_peaks.narrowPeak.bed	Cell Line	Lung	Epithelium	ENCODE
JUN	ENCODE_0636	GSE32465	GSM1010723	37354_sort_peaks.narrowPeak.bed	Cell Line	Lung	Epithelium	ENCODE
FOXA2	ENCODE_0637	GSE32465	GSM1010724	37366_sort_peaks.narrowPeak.bed	Cell Line	Lung	Epithelium	ENCODE
CREB1	ENCODE_0638	GSE32465	GSM1010726	37334_sort_peaks.narrowPeak.bed	Cell Line	Lung	Epithelium	ENCODE
GATA3	ENCODE_0639	GSE32465	GSM1010727	46058_sort_peaks.narrowPeak.bed	Cell Line	Lung	Epithelium	ENCODE
MAX	ENCODE_0640	GSE32465	GSM1010728	46070_sort_peaks.narrowPeak.bed	Cell Line	Lung	Epithelium	ENCODE
TCF12	ENCODE_0641	GSE32465	GSM1010746	46066_sort_peaks.narrowPeak.bed	Cell Line	Lung	Epithelium	ENCODE
FOSL2	ENCODE_0642	GSE32465	GSM1010748	46072_sort_peaks.narrowPeak.bed	Cell Line	Lung	Epithelium	ENCODE
REST	ENCODE_0643	GSE32465	GSM1010749	46069_sort_peaks.narrowPeak.bed	Cell Line	Lung	Epithelium	ENCODE
PBX3	ENCODE_0644	GSE32465	GSM1010755	46082_sort_peaks.narrowPeak.bed	Cell Line	Lung	Epithelium	ENCODE
RAD21	ENCODE_0645	GSE32465	GSM1010761	46084_sort_peaks.narrowPeak.bed	Cell Line	Lung	Epithelium	ENCODE
E2F6	ENCODE_0646	GSE32465	GSM1010766	46071_sort_peaks.narrowPeak.bed	Cell Line	Lung	Epithelium	ENCODE
BCL3	ENCODE_0647	GSE32465	GSM1010775	46051_sort_peaks.narrowPeak.bed	Cell Line	Lung	Epithelium	ENCODE
ATF3	ENCODE_0648	GSE32465	GSM1010789	46055_sort_peaks.narrowPeak.bed	Cell Line	Lung	Epithelium	ENCODE
ELF1	ENCODE_0649	GSE32465	GSM1010790	46059_sort_peaks.narrowPeak.bed	Cell Line	Lung	Epithelium	ENCODE
YY1	ENCODE_0650	GSE32465	GSM1010794	46065_sort_peaks.narrowPeak.bed	Cell Line	Lung	Epithelium	ENCODE
TAF1	ENCODE_0651	GSE32465	GSM1010812	46077_sort_peaks.narrowPeak.bed	Cell Line	Lung	Epithelium	ENCODE
SP1	ENCODE_0652	GSE32465	GSM1010813	46060_sort_peaks.narrowPeak.bed	Cell Line	Lung	Epithelium	ENCODE
FOXA1	ENCODE_0653	GSE32465	GSM1010826	46067_sort_peaks.narrowPeak.bed	Cell Line	Lung	Epithelium	ENCODE
EP300	ENCODE_0654	GSE32465	GSM1010827	46056_sort_peaks.narrowPeak.bed	Cell Line	Lung	Epithelium	ENCODE
USF1	ENCODE_0655	GSE32465	GSM1010828	46064_sort_peaks.narrowPeak.bed	Cell Line	Lung	Epithelium	ENCODE
ETS1	ENCODE_0656	GSE32465	GSM1010829	46068_sort_peaks.narrowPeak.bed	Cell Line	Lung	Epithelium	ENCODE
ZBTB33	ENCODE_0657	GSE32465	GSM1010832	46073_sort_peaks.narrowPeak.bed	Cell Line	Lung	Epithelium	ENCODE
GABPA	ENCODE_0658	GSE32465	GSM1010833	46080_sort_peaks.narrowPeak.bed	Cell Line	Lung	Epithelium	ENCODE
TEAD4	ENCODE_0659	GSE32465	GSM1010868	46075_sort_peaks.narrowPeak.bed	Cell Line	Lung	Epithelium	ENCODE
CEBPB	ENCODE_0660	GSE32465	GSM1010871	46074_sort_peaks.narrowPeak.bed	Cell Line	Lung	Epithelium	ENCODE
SIX5	ENCODE_0661	GSE32465	GSM1010879	46054_sort_peaks.narrowPeak.bed	Cell Line	Lung	Epithelium	ENCODE
SIN3A	ENCODE_0662	GSE32465	GSM1010882	46057_sort_peaks.narrowPeak.bed	Cell Line	Lung	Epithelium	ENCODE
NR3C1	ENCODE_0663	GSE32465	GSM803357	46076_sort_peaks.narrowPeak.bed	Cell Line	Lung	Epithelium	ENCODE
NR3C1	ENCODE_0664	GSE32465	GSM803358	46079_sort_peaks.narrowPeak.bed	Cell Line	Lung	Epithelium	ENCODE
NR3C1	ENCODE_0665	GSE32465	GSM803359	46081_sort_peaks.narrowPeak.bed	Cell Line	Lung	Epithelium	ENCODE
POLR2A	ENCODE_0666	GSE32465	GSM803360	46083_sort_peaks.narrowPeak.bed	Cell Line	Lung	Epithelium	ENCODE
POLR2A	ENCODE_0667	GSE32465	GSM803361	46061_sort_peaks.narrowPeak.bed	Cell Line	Lung	Epithelium	ENCODE
NR3C1	ENCODE_0668	GSE32465	GSM803371	46052_sort_peaks.narrowPeak.bed	Cell Line	Lung	Epithelium	ENCODE
USF1	ENCODE_0669	GSE32465	GSM803429	46062_sort_peaks.narrowPeak.bed	Cell Line	Lung	Epithelium	ENCODE
POLR2A	ENCODE_0670	GSE33213	GSM822288	45552_sort_peaks.narrowPeak.bed	Cell Line	Lung	Epithelium	ENCODE
CTCF	ENCODE_0671	GSE33213	GSM822289	45558_sort_peaks.narrowPeak.bed	Cell Line	Lung	Epithelium	ENCODE
CTCF	ENCODE_0672	GSE32465	GSM803453	46053_sort_peaks.narrowPeak.bed	Cell Line	Lung	Epithelium	ENCODE
CTCF	ENCODE_0673	GSE32465	GSM803456	46063_sort_peaks.narrowPeak.bed	Cell Line	Lung	Epithelium	ENCODE
USF1	ENCODE_0674	GSE32465	GSM803457	46078_sort_peaks.narrowPeak.bed	Cell Line	Lung	Epithelium	ENCODE
NME2	Remap_0123	GSE40300	None	GSE40300.NME2.A549_IND_remap2018_hg19__v1_2.bed	Cell Line	Lung	Epithelium	remap
FLI1	ChIP-Atlas_1195	GSE99959	GSM2666474	SRX2913025	Cell Line	Muscle	None	chip-atlas
FLI1	ChIP-Atlas_1196	GSE99959	GSM2666475	SRX2913026	Cell Line	Muscle	None	chip-atlas
FLI1	ChIP-Atlas_1197	GSE99959	GSM2666476	SRX2913027	Cell Line	Muscle	None	chip-atlas
FLI1	ChIP-Atlas_1198	GSE99959	GSM2666477	SRX2913028	Cell Line	Muscle	None	chip-atlas
FLI1	Cistrome_0974	GSE61944	GSM1517562	49872_sort_peaks.narrowPeak.bed	Cell Line	Muscle	None	cistrome
WDR5	Cistrome_0975	GSE61944	GSM1517567	49877_sort_peaks.narrowPeak.bed	Cell Line	Muscle	None	cistrome
FLI1	Cistrome_0976	GSE61944	GSM1517569	49879_sort_peaks.narrowPeak.bed	Cell Line	Muscle	None	cistrome
FLI1	Cistrome_0977	GSE61944	GSM1517572	49882_sort_peaks.narrowPeak.bed	Cell Line	Muscle	None	cistrome
SRF	GTRD_0046	GSE92738	GSM2436678	EXP038249_liftoverhg19.bed	Cell Line	Muscle	None	GTRD
PPARG	Cistrome_1141	GSE64458	GSM1571726	55122_sort_peaks.narrowPeak.bed	Tissue	Adipose tissue	None	cistrome
PPARG	Cistrome_1142	GSE64458	GSM1571727	55123_sort_peaks.narrowPeak.bed	Tissue	Adipose tissue	None	cistrome
PPARG	Cistrome_1143	GSE64458	GSM1571728	55124_sort_peaks.narrowPeak.bed	Tissue	Adipose tissue	None	cistrome
PPARG	Cistrome_1144	GSE64458	GSM1571729	55125_sort_peaks.narrowPeak.bed	Tissue	Adipose tissue	None	cistrome
PPARG	Cistrome_1145	GSE64458	GSM1571730	55126_sort_peaks.narrowPeak.bed	Tissue	Adipose tissue	None	cistrome
PPARG	Cistrome_1146	GSE64458	GSM1571731	55127_sort_peaks.narrowPeak.bed	Tissue	Adipose tissue	None	cistrome
PPARG	Cistrome_1147	GSE64458	GSM1571732	55128_sort_peaks.narrowPeak.bed	Tissue	Adipose tissue	None	cistrome
PPARG	Cistrome_1148	GSE64458	GSM1571733	55129_sort_peaks.narrowPeak.bed	Tissue	Adipose tissue	None	cistrome
PPARG	Cistrome_1149	GSE64458	GSM1571734	55130_sort_peaks.narrowPeak.bed	Tissue	Adipose tissue	None	cistrome
PPARG	Cistrome_1150	GSE64458	GSM1571735	55131_sort_peaks.narrowPeak.bed	Tissue	Adipose tissue	None	cistrome
PPARG	Cistrome_1151	GSE64458	GSM1571736	55132_sort_peaks.narrowPeak.bed	Tissue	Adipose tissue	None	cistrome
PPARG	Cistrome_1152	GSE64458	GSM1571737	55133_sort_peaks.narrowPeak.bed	Tissue	Adipose tissue	None	cistrome
PPARG	Cistrome_1153	GSE64458	GSM1571738	55134_sort_peaks.narrowPeak.bed	Tissue	Adipose tissue	None	cistrome
PPARG	Cistrome_1154	GSE64458	GSM1571739	55135_sort_peaks.narrowPeak.bed	Tissue	Adipose tissue	None	cistrome
PPARG	Cistrome_1155	GSE64458	GSM1571740	55136_sort_peaks.narrowPeak.bed	Tissue	Adipose tissue	None	cistrome
PPARG	Cistrome_1156	GSE64458	GSM1571741	55137_sort_peaks.narrowPeak.bed	Tissue	Adipose tissue	None	cistrome
FXR1	ChIP-Atlas_1259	GSE79707	GSM2752897	SRX3124569	Cell Line	Stomach	None	chip-atlas
FXR2	ChIP-Atlas_1260	GSE79707	GSM2752898	SRX3124570	Cell Line	Stomach	None	chip-atlas
STAT1	ChIP-Atlas_1261	GSE79707	GSM2752899	SRX3124571	Cell Line	Stomach	None	chip-atlas
STAT3	ChIP-Atlas_1262	GSE79707	GSM2752900	SRX3124572	Cell Line	Stomach	None	chip-atlas
GATA4	Remap_0205	GSE51705	None	GSE51705.GATA4.AGS_remap2018_hg19__v1_2.bed	Cell Line	Stomach	None	remap
GATA6	Remap_0206	GSE51705	None	GSE51705.GATA6.AGS_remap2018_hg19__v1_2.bed	Cell Line	Stomach	None	remap
KLF5	Remap_0207	GSE51705	None	GSE51705.KLF5.AGS_remap2018_hg19__v1_2.bed	Cell Line	Stomach	None	remap
GATA6	Remap_0214	GSE51936	None	GSE51936.GATA6.AGS_remap2018_hg19__v1_2.bed	Cell Line	Stomach	None	remap
KDM2B	ChIP-Atlas_0269	GSE70624	GSM1812043	SRX1085073	Cell Line	Haematopoietic and Lymphoid Tissue_Blood	None	chip-atlas
TLX1	Cistrome_1015	GSE62264	GSM1524254	54657_sort_peaks.narrowPeak.bed	Cell Line	Haematopoietic and Lymphoid Tissue_Blood	None	cistrome
MYH11	Cistrome_0199	GSE46044	GSM1122319	37589_sort_peaks.narrowPeak.bed	Primary Cell	Blood	-	cistrome
MYH11	Cistrome_0200	GSE46044	GSM1122320	37606_sort_peaks.narrowPeak.bed	Primary Cell	Blood	Patient AML cells	cistrome
RUNX1	Cistrome_1182	GSE64862	GSM1581788	55172_sort_peaks.narrowPeak.bed	Primary Cell	Blood	-	cistrome
KDM2B	Cistrome_1218	GSE54580	GSM1612048	58062_sort_peaks.narrowPeak.bed	Primary Cell	Peripheral Blood	-	cistrome
KDM2B	Cistrome_1219	GSE54580	GSM1612054	58068_sort_peaks.narrowPeak.bed	Primary Cell	Peripheral Blood	-	cistrome
KDM2B	Cistrome_1220	GSE54580	GSM1612060	58074_sort_peaks.narrowPeak.bed	Primary Cell	Peripheral Blood	-	cistrome
KDM2B	Cistrome_1221	GSE54580	GSM1612065	58079_sort_peaks.narrowPeak.bed	Primary Cell	Peripheral Blood	-	cistrome
KDM2B	Cistrome_1222	GSE54580	GSM1612067	58081_sort_peaks.narrowPeak.bed	Primary Cell	Peripheral Blood	-	cistrome
KDM2B	Cistrome_1223	GSE54580	GSM1612069	58083_sort_peaks.narrowPeak.bed	Primary Cell	Peripheral Blood	-	cistrome
KDM2B	Cistrome_1224	GSE54580	GSM1612072	58086_sort_peaks.narrowPeak.bed	Primary Cell	Peripheral Blood	-	cistrome
RUNX1	Cistrome_1411	GSE64862	GSM1693378	55492_sort_peaks.narrowPeak.bed	Primary Cell	Blood	-	cistrome
RUNX1T1	ChIP-Atlas_1418	GSE34540	GSM850825	SRX112546	Primary Cell	Blood	Blast cell	chip-atlas
RUNX1T1	ChIP-Atlas_1419	GSE34540	GSM850826	SRX112547	Primary Cell	Blood	Blast cell	chip-atlas
CD74	ChIP-Atlas_0911	GSE88955	GSM2356326	SRX2253219	Primary Cell	Haematopoietic and Lymphoid Tissue	B cells	chip-atlas
CD74	ChIP-Atlas_0912	GSE88955	GSM2356327	SRX2253220	Primary Cell	Haematopoietic and Lymphoid Tissue	B cells	chip-atlas
CD74	ChIP-Atlas_0913	GSE88955	GSM2356329	SRX2253222	Primary Cell	Haematopoietic and Lymphoid Tissue	B cells	chip-atlas
CD74	ChIP-Atlas_0914	GSE88955	GSM2356330	SRX2253223	Primary Cell	Haematopoietic and Lymphoid Tissue	B cells	chip-atlas
CD74	ChIP-Atlas_0915	GSE88955	GSM2356332	SRX2253225	Primary Cell	Haematopoietic and Lymphoid Tissue	B cells	chip-atlas
CD74	ChIP-Atlas_0916	GSE88955	GSM2356333	SRX2253226	Primary Cell	Haematopoietic and Lymphoid Tissue	B cells	chip-atlas
CD74	ChIP-Atlas_0917	GSE88955	GSM2356335	SRX2253228	Primary Cell	Haematopoietic and Lymphoid Tissue	B cells	chip-atlas
GATA3	Cistrome_1209	GSE65664	GSM1602668	56403_sort_peaks.narrowPeak.bed	Cell Line	Brain	Neuroblast	cistrome
GATA3	Cistrome_1400	GSE65664	GSM1680102	56598_sort_peaks.narrowPeak.bed	Cell Line	Brain	Neuroblast	cistrome
HOXC9	Cistrome_2104	GSE34419	GSM848788	43893_sort_peaks.narrowPeak.bed	Cell Line	Brain	Neuroblast	cistrome
HOXC9	Cistrome_2105	GSE34419	GSM848789	43894_sort_peaks.narrowPeak.bed	Cell Line	Brain	Neuroblast	cistrome
CTCF	ENCODE_0630	GSE30263	GSM1022650	45574_sort_peaks.narrowPeak.bed	Cell Line	Brain	Neuroblast	ENCODE
CTCF	ENCODE_0631	GSE30263	GSM1022653	45573_sort_peaks.narrowPeak.bed	Cell Line	Brain	Neuroblast	ENCODE
MYC	Remap_0327	GSE70098	None	GSE70098.MYC.BE2C_SHCTR_remap2018_hg19__v1_2.bed	Cell Line	Brain	Neuroblast	remap
MYC	Remap_0328	GSE70098	None	GSE70098.MYC.BE2C_SHWDR5_remap2018_hg19__v1_2.bed	Cell Line	Brain	Neuroblast	remap
MYCN	Remap_0354	GSE72640	None	GSE72640.MYCN.BE2C_remap2018_hg19__v1_2.bed	Cell Line	Brain	Neuroblast	remap
BRD4	Remap_0405	GSE80151	None	GSE80151.BRD4.BE2C_remap2018_hg19__v1_2.bed	Cell Line	Brain	Neuroblast	remap
MYCN	Remap_0406	GSE80151	None	GSE80151.MYCN.BE2C_remap2018_hg19__v1_2.bed	Cell Line	Brain	Neuroblast	remap
TWIST1	Remap_0407	GSE80151	None	GSE80151.TWIST1.BE2C_remap2018_hg19__v1_2.bed	Cell Line	Brain	Neuroblast	remap
TEAD4	Remap_0432	GSE84389	None	GSE84389.TEAD4.BE2C_remap2018_hg19__v1_2.bed	Cell Line	Brain	Neuroblast	remap
SMAD3	ChIP-Atlas_0209	GSE68325	GSM1668448	SRX1012146	Cell Line	Skin	None	chip-atlas
FOXA2	ChIP-Atlas_0945	GSE90454	GSM2401446	SRX2368878	Cell Line	Skin	None	chip-atlas
FOXA2	ChIP-Atlas_0946	GSE90454	GSM2401447	SRX2368879	Cell Line	Skin	None	chip-atlas
GATA4	ChIP-Atlas_0947	GSE90454	GSM2401452	SRX2368884	Cell Line	Skin	None	chip-atlas
GATA4	ChIP-Atlas_0948	GSE90454	GSM2401453	SRX2368885	Cell Line	Skin	None	chip-atlas
FOXA2	ChIP-Atlas_0952	GSE90454	GSM2401466	SRX2368898	Cell Line	Skin	None	chip-atlas
FOXA2	ChIP-Atlas_0953	GSE90454	GSM2401467	SRX2368899	Cell Line	Skin	None	chip-atlas
FOXA2	ChIP-Atlas_0954	GSE90454	GSM2401468	SRX2368900	Cell Line	Skin	None	chip-atlas
FOXA2	ChIP-Atlas_0955	GSE90454	GSM2401469	SRX2368901	Cell Line	Skin	None	chip-atlas
FOXA2	ChIP-Atlas_0970	GSE92491	GSM2430674	SRX2431536	Cell Line	Skin	None	chip-atlas
FOXA2	ChIP-Atlas_0971	GSE92491	GSM2430675	SRX2431537	Cell Line	Skin	None	chip-atlas
GATA4	ChIP-Atlas_0972	GSE92491	GSM2430676	SRX2431538	Cell Line	Skin	None	chip-atlas
GATA4	ChIP-Atlas_0973	GSE92491	GSM2430677	SRX2431539	Cell Line	Skin	None	chip-atlas
FOXA2	ChIP-Atlas_0974	GSE92491	GSM2430678	SRX2431540	Cell Line	Skin	None	chip-atlas
FOXA2	ChIP-Atlas_0975	GSE92491	GSM2430679	SRX2431541	Cell Line	Skin	None	chip-atlas
FOXA2	ChIP-Atlas_0976	GSE92491	GSM2430680	SRX2431542	Cell Line	Skin	None	chip-atlas
FOXA2	ChIP-Atlas_0977	GSE92491	GSM2430681	SRX2431543	Cell Line	Skin	None	chip-atlas
FOXA2	ChIP-Atlas_1367	GSE90454	GSM2977490	SRX3644342	Cell Line	Skin	None	chip-atlas
FOXA2	ChIP-Atlas_1368	GSE90454	GSM2977497	SRX3644349	Cell Line	Skin	None	chip-atlas
FOXA2	ChIP-Atlas_1369	GSE90454	GSM2977499	SRX3644351	Cell Line	Skin	None	chip-atlas
FOXA2	ChIP-Atlas_1370	GSE90454	GSM2977502	SRX3644354	Cell Line	Skin	None	chip-atlas
FOXA2	ChIP-Atlas_1371	GSE90454	GSM2977503	SRX3644355	Cell Line	Skin	None	chip-atlas
FOXA2	ChIP-Atlas_1372	GSE90454	GSM2977504	SRX3644356	Cell Line	Skin	None	chip-atlas
Epitope tags	ChIP-Atlas_1373	GSE90454	GSM2977505	SRX3644357	Cell Line	Skin	None	chip-atlas
FOXA2	ChIP-Atlas_1374	GSE90454	GSM2977506	SRX3644358	Cell Line	Skin	None	chip-atlas
POU5F1	Cistrome_0001	GSE36570	GSM1000575	39513_sort_peaks.narrowPeak.bed	Cell Line	Skin	fibroblast cell	cistrome
KDM6B	Cistrome_0643	GSE55912	GSM1348337	48442_sort_peaks.narrowPeak.bed	Cell Line	Skin	None	cistrome
KDM6B	Cistrome_0644	GSE55912	GSM1348338	48443_sort_peaks.narrowPeak.bed	Cell Line	Skin	None	cistrome
TP53	Cistrome_0645	GSE55912	GSM1348339	48444_sort_peaks.narrowPeak.bed	Cell Line	Skin	None	cistrome
TP53	Cistrome_0646	GSE55912	GSM1348340	48445_sort_peaks.narrowPeak.bed	Cell Line	Skin	None	cistrome
BRD7	Cistrome_1732	GSE20076	GSM508791	280_sort_peaks.narrowPeak.bed	Cell Line	Skin	None	cistrome
BRD7	Cistrome_1733	GSE20076	GSM508792	279_sort_peaks.narrowPeak.bed	Cell Line	Skin	None	cistrome
TP53	Cistrome_1734	GSE20076	GSM508793	292_sort_peaks.narrowPeak.bed	Cell Line	Skin	None	cistrome
TP53	Cistrome_1735	GSE20076	GSM508794	291_sort_peaks.narrowPeak.bed	Cell Line	Skin	None	cistrome
TERF1	Cistrome_1890	GSE26005	GSM638201	17_sort_peaks.narrowPeak.bed	Cell Line	Skin	None	cistrome
TERF2	Cistrome_1891	GSE26005	GSM638202	18_sort_peaks.narrowPeak.bed	Cell Line	Skin	None	cistrome
CTCF	ENCODE_0628	GSE30263	GSM749677	45576_sort_peaks.narrowPeak.bed	Cell Line	Skin	Fibroblast	ENCODE
CTCF	ENCODE_0629	GSE30263	GSM749752	45575_sort_peaks.narrowPeak.bed	Cell Line	Skin	Fibroblast	ENCODE
MYC	Remap_0082	GSE36570	None	GSE36570.MYC.BJ_remap2018_hg19__v1_2.bed	Cell Line	Skin	None	remap
MYC	Remap_0083	GSE36570	None	GSE36570.MYC.BJ_INDUCED_remap2018_hg19__v1_2.bed	Cell Line	Skin	None	remap
KLF4	Remap_0084	GSE36570	None	GSE36570.KLF4.BJ_INDUCED_remap2018_hg19__v1_2.bed	Cell Line	Skin	None	remap
SOX2	Remap_0085	GSE36570	None	GSE36570.SOX2.BJ_INDUCED_remap2018_hg19__v1_2.bed	Cell Line	Skin	None	remap
SMARCC1	ChIP-Atlas_0307	GSE71504	GSM1835881	SRX1123853	Cell Line	Brain	None	chip-atlas
SMARCA4	ChIP-Atlas_0308	GSE71504	GSM1835882	SRX1123854	Cell Line	Brain	None	chip-atlas
SMARCC1	ChIP-Atlas_0309	GSE71504	GSM1835883	SRX1123855	Cell Line	Brain	None	chip-atlas
SMARCA4	ChIP-Atlas_0310	GSE71504	GSM1835884	SRX1123856	Cell Line	Brain	None	chip-atlas
TRIM25	ChIP-Atlas_0642	GSE79588	GSM2098764	SRX1660871	Cell Line	Mammary Gland	None	chip-atlas
TRIM25	ChIP-Atlas_0643	GSE79588	GSM2098765	SRX1660872	Cell Line	Mammary Gland	None	chip-atlas
TRIM25	ChIP-Atlas_0644	GSE79588	GSM2098766	SRX1660873	Cell Line	Mammary Gland	None	chip-atlas
AR	Cistrome_0948	GSE61268	GSM1501188	56208_sort_peaks.narrowPeak.bed	Cell Line	Prostate	None	cistrome
AR	Cistrome_0949	GSE61268	GSM1501189	56209_sort_peaks.narrowPeak.bed	Cell Line	Prostate	None	cistrome
AR	Cistrome_0950	GSE61268	GSM1501190	56210_sort_peaks.narrowPeak.bed	Cell Line	Prostate	None	cistrome
AR	Cistrome_0951	GSE61268	GSM1501191	56211_sort_peaks.narrowPeak.bed	Cell Line	Prostate	None	cistrome
RUNX2	Remap_0076	GSE33889	GSM838400	GSE33889.RUNX2.C42B_remap2018_hg19__v1_2.bed	Cell Line	Prostate	None	remap
AR	Remap_0109	GSE40050	None	GSE40050.AR.C42B_remap2018_hg19__v1_2.bed	Cell Line	Prostate	None	remap
FOXA1	Remap_0110	GSE40050	None	GSE40050.FOXA1.C42B_remap2018_hg19__v1_2.bed	Cell Line	Prostate	None	remap
AR	Remap_0111	GSE40050	None	GSE40050.AR.C42B_DHT_remap2018_hg19__v1_2.bed	Cell Line	Prostate	None	remap
FOXA1	Remap_0112	GSE40050	None	GSE40050.FOXA1.C42B_DHT_remap2018_hg19__v1_2.bed	Cell Line	Prostate	None	remap
AR	Remap_0355	GSE72714	None	GSE72714.AR.C42B_remap2018_hg19__v1_2.bed	Cell Line	Prostate	None	remap
AR	Remap_0356	GSE72714	None	GSE72714.AR.C42B_SR2211_remap2018_hg19__v1_2.bed	Cell Line	Prostate	None	remap
HNF1A	ChIP-Atlas_0206	GSE67740	GSM1655058	SRX986358	Cell Line	Colon	Epithelium	chip-atlas
FOXA2	Cistrome_1227	GSE66218	GSM1617408	55321_sort_peaks.narrowPeak.bed	Cell Line	Colon	Epithelium	cistrome
FOXA2	Cistrome_1228	GSE66218	GSM1617409	55322_sort_peaks.narrowPeak.bed	Cell Line	Colon	Epithelium	cistrome
CDX2	Cistrome_1771	GSE23436	GSM575224	357_sort_peaks.narrowPeak.bed	Cell Line	Colon	Epithelium	cistrome
CDX2	Cistrome_1772	GSE23436	GSM575225	356_sort_peaks.narrowPeak.bed	Cell Line	Colon	Epithelium	cistrome
GATA6	Cistrome_1773	GSE23436	GSM575226	362_sort_peaks.narrowPeak.bed	Cell Line	Colon	Epithelium	cistrome
GATA6	Cistrome_1774	GSE23436	GSM575227	361_sort_peaks.narrowPeak.bed	Cell Line	Colon	Epithelium	cistrome
HNF4A	Cistrome_1775	GSE23436	GSM575228	372_sort_peaks.narrowPeak.bed	Cell Line	Colon	Epithelium	cistrome
HNF4A	Cistrome_1776	GSE23436	GSM575229	371_sort_peaks.narrowPeak.bed	Cell Line	Colon	Epithelium	cistrome
CTCF	ENCODE_0626	GSE30263	GSM749689	45577_sort_peaks.narrowPeak.bed	Cell Line	Colon	Epithelium	ENCODE
CTCF	ENCODE_0627	GSE30263	GSM749748	45578_sort_peaks.narrowPeak.bed	Cell Line	Colon	Epithelium	ENCODE
JUN	ChIP-Atlas_0821	GSE85401	GSM2266291	SRX2010842	Cell Line	Lung	None	chip-atlas
JUN	ChIP-Atlas_0822	GSE85401	GSM2266292	SRX2010843	Cell Line	Lung	None	chip-atlas
JUND	ChIP-Atlas_0823	GSE85401	GSM2266293	SRX2010844	Cell Line	Lung	None	chip-atlas
JUND	ChIP-Atlas_0824	GSE85401	GSM2266294	SRX2010845	Cell Line	Lung	None	chip-atlas
EHF	Cistrome_1119	GSE63398	GSM1548071	50819_sort_peaks.narrowPeak.bed	Cell Line	Lung	None	cistrome
EHF	Cistrome_1120	GSE63398	GSM1548072	50820_sort_peaks.narrowPeak.bed	Cell Line	Lung	None	cistrome
CTCF	Cistrome_0077	GSE43098	GSM1056576	33556_sort_peaks.narrowPeak.bed	primary cell	Peripheral blood	CD14+ monocytes	cistrome
H2AZ	Cistrome_2033	GSE31621	GSM785493	34934_sort_peaks.narrowPeak.bed	primary cell	Peripheral blood	CD14+ monocytes	cistrome
SPI1	Cistrome_2034	GSE31621	GSM785495	34929_sort_peaks.narrowPeak.bed	primary cell	Peripheral blood	CD14+ monocytes	cistrome
CEBPB	Cistrome_2035	GSE31621	GSM785496	34932_sort_peaks.narrowPeak.bed	primary cell	Peripheral blood	CD14+ monocytes	cistrome
H2AZ	Cistrome_2036	GSE31621	GSM785499	34936_sort_peaks.narrowPeak.bed	primary cell	Peripheral blood	CD14+ monocytes	cistrome
STAT1	Cistrome_0095	GSE43036	GSM1057010	41286_sort_peaks.narrowPeak.bed	primary cell	Peripheral blood	CD14+ monocytes	cistrome
STAT1	Cistrome_0096	GSE43036	GSM1057011	41287_sort_peaks.narrowPeak.bed	primary cell	Peripheral blood	CD14+ monocytes	cistrome
STAT1	Cistrome_0097	GSE43036	GSM1057012	41288_sort_peaks.narrowPeak.bed	primary cell	Peripheral blood	CD14+ monocytes	cistrome
STAT1	Cistrome_0098	GSE43036	GSM1057013	41289_sort_peaks.narrowPeak.bed	primary cell	Peripheral blood	CD14+ monocytes	cistrome
STAT1	Cistrome_0099	GSE43036	GSM1057014	41290_sort_peaks.narrowPeak.bed	primary cell	Peripheral blood	CD14+ monocytes	cistrome
STAT1	Cistrome_0100	GSE43036	GSM1057015	41291_sort_peaks.narrowPeak.bed	primary cell	Peripheral blood	CD14+ monocytes	cistrome
IRF1	Cistrome_0101	GSE43036	GSM1057024	41300_sort_peaks.narrowPeak.bed	primary cell	Peripheral blood	CD14+ monocytes	cistrome
IRF1	Cistrome_0102	GSE43036	GSM1057025	41301_sort_peaks.narrowPeak.bed	primary cell	Peripheral blood	CD14+ monocytes	cistrome
IRF1	Cistrome_0103	GSE43036	GSM1057026	41302_sort_peaks.narrowPeak.bed	primary cell	Peripheral blood	CD14+ monocytes	cistrome
IRF1	Cistrome_0104	GSE43036	GSM1057027	41303_sort_peaks.narrowPeak.bed	primary cell	Peripheral blood	CD14+ monocytes	cistrome
PHOX2B	GTRD_0048	GSE90683	GSM2664369	EXP039004_liftoverhg19.bed	Cell Line	Other	None	GTRD
BRD4	Remap_0357	GSE73319	None	GSE73319.BRD4.COLO205_remap2018_hg19__v1_2.bed	Cell Line	Colon	None	remap
TFAP4	ChIP-Atlas_0787	GSE83968	GSM2224584	SRX1892835	Cell Line	Colon	None	chip-atlas
ELF1	ChIP-Atlas_0789	GSE83968	GSM2224586	SRX1892837	Cell Line	Colon	None	chip-atlas
CDX2	Remap_0053	GSE30026	None	GSE30026.CDX2.COLO320_remap2018_hg19__v1_2.bed	Cell Line	Colon	None	remap
BRD4	Remap_0358	GSE73319	None	GSE73319.BRD4.COLO320_remap2018_hg19__v1_2.bed	Cell Line	Colon	None	remap
BRD4	Remap_0359	GSE73319	None	GSE73319.BRD4.COLO741_remap2018_hg19__v1_2.bed	Cell Line	Colon	None	remap
MYC	ChIP-Atlas_0958	GSE90716	GSM2411138	SRX2384347	Cell Line	Haematopoietic and Lymphoid Tissue_Blood	None	chip-atlas
MYC	ChIP-Atlas_0959	GSE90716	GSM2411139	SRX2384348	Cell Line	Haematopoietic and Lymphoid Tissue_Blood	None	chip-atlas
ETS1	Cistrome_0399	GSE51800	GSM1252929	43097_sort_peaks.narrowPeak.bed	Cell Line	Haematopoietic and Lymphoid Tissue_Blood	None	cistrome
GABPA	Cistrome_0400	GSE51800	GSM1252930	43098_sort_peaks.narrowPeak.bed	Cell Line	Haematopoietic and Lymphoid Tissue_Blood	None	cistrome
RUNX1	Cistrome_0401	GSE51800	GSM1252931	43099_sort_peaks.narrowPeak.bed	Cell Line	Haematopoietic and Lymphoid Tissue_Blood	None	cistrome
BRD4	Cistrome_0402	GSE51800	GSM1252941	43109_sort_peaks.narrowPeak.bed	Cell Line	Haematopoietic and Lymphoid Tissue_Blood	None	cistrome
MED1	Cistrome_0403	GSE51800	GSM1252942	43110_sort_peaks.narrowPeak.bed	Cell Line	Haematopoietic and Lymphoid Tissue_Blood	None	cistrome
EP300	Cistrome_0404	GSE51800	GSM1252943	43111_sort_peaks.narrowPeak.bed	Cell Line	Haematopoietic and Lymphoid Tissue_Blood	None	cistrome
NOTCH1	Remap_0045	GSE29600	None	GSE29600.NOTCH1.CUTLL1_remap2018_hg19__v1_2.bed	Cell Line	Haematopoietic and Lymphoid Tissue_Blood	None	remap
RBPJ	Remap_0046	GSE29600	None	GSE29600.RBPJ.CUTLL1_remap2018_hg19__v1_2.bed	Cell Line	Haematopoietic and Lymphoid Tissue_Blood	None	remap
ZNF143	Remap_0047	GSE29600	None	GSE29600.ZNF143.CUTLL1_remap2018_hg19__v1_2.bed	Cell Line	Haematopoietic and Lymphoid Tissue_Blood	None	remap
KDM6B	Remap_0234	GSE56694	None	GSE56694.KDM6B.CUTLL1_remap2018_hg19__v1_2.bed	Cell Line	Haematopoietic and Lymphoid Tissue_Blood	None	remap
PDX1	Cistrome_0534	GSE54471	GSM1316337	52147_sort_peaks.narrowPeak.bed	Cell Line	HESC	None	cistrome
SOX9	Cistrome_0978	GSE61948	GSM1517602	54616_sort_peaks.narrowPeak.bed	Cell Line	HESC	None	cistrome
FOXA1	Cistrome_1121	GSE54471	GSM1551464	52677_sort_peaks.narrowPeak.bed	Cell Line	HESC	None	cistrome
FOXA1	Cistrome_1122	GSE54471	GSM1551465	52678_sort_peaks.narrowPeak.bed	Cell Line	HESC	None	cistrome
FOXA1	Cistrome_1123	GSE54471	GSM1551466	52679_sort_peaks.narrowPeak.bed	Cell Line	HESC	None	cistrome
FOXA1	Cistrome_1124	GSE54471	GSM1551467	52680_sort_peaks.narrowPeak.bed	Cell Line	HESC	None	cistrome
FOXA2	Cistrome_1125	GSE54471	GSM1551468	52681_sort_peaks.narrowPeak.bed	Cell Line	HESC	None	cistrome
FOXA2	Cistrome_1126	GSE54471	GSM1551469	52682_sort_peaks.narrowPeak.bed	Cell Line	HESC	None	cistrome
FOXA2	Cistrome_1127	GSE54471	GSM1551470	52683_sort_peaks.narrowPeak.bed	Cell Line	HESC	None	cistrome
FOXA2	Cistrome_1128	GSE54471	GSM1551471	52684_sort_peaks.narrowPeak.bed	Cell Line	HESC	None	cistrome
LMNA	ChIP-Atlas_1171	GSE98675	GSM2609324	SRX2791697	Primary Cell	skin	fibroblasts	chip-atlas
LMNB1	ChIP-Atlas_1172	GSE98675	GSM2609325	SRX2791698	Primary Cell	skin	fibroblasts	chip-atlas
LMNA	ChIP-Atlas_1173	GSE98675	GSM2609326	SRX2791699	Primary Cell	skin	fibroblasts	chip-atlas
LMNB1	ChIP-Atlas_1174	GSE98675	GSM2609327	SRX2791700	Primary Cell	skin	fibroblasts	chip-atlas
KDM2B	ChIP-Atlas_0267	GSE70624	GSM1812039	SRX1085069	Cell Line	Haematopoietic and Lymphoid Tissue_Blood	None	chip-atlas
BRD4	Cistrome_0532	GSE54379	GSM1314135	43756_sort_peaks.narrowPeak.bed	Cell Line	Haematopoietic and Lymphoid Tissue_Blood	None	cistrome
BRD4	Cistrome_0533	GSE54379	GSM1314142	43763_sort_peaks.narrowPeak.bed	Cell Line	Haematopoietic and Lymphoid Tissue_Blood	None	cistrome
CTCF	ENCODE_0011	GSE51334	GSM1003464	45189_sort_peaks.narrowPeak.bed	Cell Line	Haematopoietic and Lymphoid Tissue_Blood	None	ENCODE
H2AFZ	ENCODE_0012	GSE51334	GSM1003465	45196_sort_peaks.narrowPeak.bed	Cell Line	Haematopoietic and Lymphoid Tissue_Blood	None	ENCODE
EZH2	ENCODE_0028	GSE51334	GSM1003522	45192_sort_peaks.narrowPeak.bed	Cell Line	Haematopoietic and Lymphoid Tissue_Blood	None	ENCODE
HDAC2	ChIP-Atlas_0239	GSE69626	GSM1706675	SRX1053939	stem cells	embryo	Embryonic Stem Cells	chip-atlas
HDAC2	ChIP-Atlas_0240	GSE69626	GSM1706684	SRX1053948	stem cells	embryo	Embryonic Stem Cells	chip-atlas
HDAC2	ChIP-Atlas_0241	GSE69626	GSM1706687	SRX1053951	stem cells	embryo	Embryonic Stem Cells	chip-atlas
HDAC2	ChIP-Atlas_0242	GSE69626	GSM1706694	SRX1053958	stem cells	embryo	Embryonic Stem Cells	chip-atlas
HDAC2	ChIP-Atlas_0243	GSE69626	GSM1706709	SRX1053973	stem cells	embryo	Embryonic Stem Cells	chip-atlas
HDAC2	ChIP-Atlas_0244	GSE69626	GSM1706713	SRX1053977	stem cells	embryo	Embryonic Stem Cells	chip-atlas
CTCF	ChIP-Atlas_0364	GSE74967	GSM1939276	SRX1430078	stem cells	embryo	Embryonic Stem Cells	chip-atlas
NKX2-5	ChIP-Atlas_0936	GSE89457	GSM2372592	SRX2321774	stem cells	embryo	Embryonic Stem Cells	chip-atlas
NKX2-5	ChIP-Atlas_0937	GSE89457	GSM2372593	SRX2321775	stem cells	embryo	Embryonic Stem Cells	chip-atlas
NKX2-5	ChIP-Atlas_0938	GSE89457	GSM2372594	SRX2321776	stem cells	embryo	Embryonic Stem Cells	chip-atlas
ZNF486	Cistrome_0865	GSE60210	GSM1467731	49603_sort_peaks.narrowPeak.bed	Stem Cell	embryonic	Embryonic Stem Cells	cistrome
ZNF486	Cistrome_0866	GSE60210	GSM1467732	49604_sort_peaks.narrowPeak.bed	Stem Cell	embryonic	Embryonic Stem Cells	cistrome
TRIM28	Cistrome_0867	GSE60210	GSM1467734	49606_sort_peaks.narrowPeak.bed	Stem Cell	embryonic	Embryonic Stem Cells	cistrome
TRIM28	Cistrome_0868	GSE60210	GSM1467736	49608_sort_peaks.narrowPeak.bed	Stem Cell	embryonic	Embryonic Stem Cells	cistrome
TRIM28	Cistrome_0869	GSE60210	GSM1467737	49609_sort_peaks.narrowPeak.bed	Stem Cell	embryonic	Embryonic Stem Cells	cistrome
BRD4	Cistrome_2088	GSE33281	GSM823382	36299_sort_peaks.narrowPeak.bed	Stem Cell	embryonic	Embryonic Stem Cells	cistrome
SMAD2	Remap_0042	GSE29422	None	GSE29422.SMAD2.ENDODERM_remap2018_hg19__v1_2.bed	In vitro differentiated cells	Embryo	None	remap
SMAD3	Remap_0043	GSE29422	None	GSE29422.SMAD3.ENDODERM_remap2018_hg19__v1_2.bed	In vitro differentiated cells	Embryo	None	remap
SMAD4	Remap_0044	GSE29422	None	GSE29422.SMAD4.ENDODERM_remap2018_hg19__v1_2.bed	In vitro differentiated cells	Embryo	None	remap
ESR1	ChIP-Atlas_1006	GSE94031	GSM2467294	SRX2514244	Tissue	Endometrioid	-	chip-atlas
ESR1	ChIP-Atlas_1007	GSE94031	GSM2467295	SRX2514245	Tissue	Endometrioid	-	chip-atlas
ESR1	ChIP-Atlas_1008	GSE94031	GSM2467296	SRX2514246	Tissue	Endometrioid	-	chip-atlas
ESR1	ChIP-Atlas_1009	GSE94031	GSM2467297	SRX2514247	Tissue	Endometrioid	-	chip-atlas
ESR1	ChIP-Atlas_1010	GSE94031	GSM2467298	SRX2514248	Tissue	Endometrioid	-	chip-atlas
ESR1	ChIP-Atlas_1011	GSE94031	GSM2467299	SRX2514249	Tissue	Endometrioid	-	chip-atlas
ESR1	ChIP-Atlas_1012	GSE94031	GSM2467300	SRX2514250	Tissue	Endometrioid	-	chip-atlas
ESR1	ChIP-Atlas_1013	GSE94031	GSM2467301	SRX2514251	Tissue	Endometrioid	-	chip-atlas
ESR1	ChIP-Atlas_1014	GSE94031	GSM2467302	SRX2514252	Tissue	Endometrioid	-	chip-atlas
ESR1	ChIP-Atlas_1015	GSE94031	GSM2467303	SRX2514253	Tissue	Endometrioid	-	chip-atlas
ESR1	ChIP-Atlas_1016	GSE94031	GSM2467304	SRX2514254	Tissue	Endometrioid	-	chip-atlas
ESR1	ChIP-Atlas_1017	GSE94031	GSM2467305	SRX2514255	Tissue	Endometrioid	-	chip-atlas
TAL1	Cistrome_0148	GSE44442	GSM1085400	44136_sort_peaks.narrowPeak.bed	primary cell	umbilical cord blood	endothelial colony-forming cells	cistrome
DNMT3A	ChIP-Atlas_0165	GSE65838	GSM1607383	SRX873804	Primary Cell	Peripheral blood derived macrophage	None	chip-atlas
DNMT3B	ChIP-Atlas_0166	GSE65838	GSM1607384	SRX873805	Primary Cell	Peripheral blood derived macrophage	None	chip-atlas
DNMT3A	ChIP-Atlas_0790	GSE65838	GSM2228911	SRX1916933	Primary Cell	Peripheral blood derived macrophage	None	chip-atlas
DNMT3B	ChIP-Atlas_0791	GSE65838	GSM2228912	SRX1916934	Primary Cell	Peripheral blood derived macrophage	None	chip-atlas
DNMT3A	ChIP-Atlas_0792	GSE65838	GSM2228913	SRX1916935	Primary Cell	Peripheral blood derived macrophage	None	chip-atlas
DNMT3B	ChIP-Atlas_0793	GSE65838	GSM2228914	SRX1916936	Primary Cell	Peripheral blood derived macrophage	None	chip-atlas
DNMT3A	ChIP-Atlas_0794	GSE65838	GSM2228915	SRX1916937	Primary Cell	Peripheral blood derived macrophage	None	chip-atlas
DNMT3B	ChIP-Atlas_0795	GSE65838	GSM2228916	SRX1916938	Primary Cell	Peripheral blood derived macrophage	None	chip-atlas
CTCF	ChIP-Atlas_0207	GSE67783	GSM1655739	SRX995500	Primary Cell	Haematopoietic and Lymphoid Tissue_Blood	erythroid cells	chip-atlas
STAG1	ChIP-Atlas_0208	GSE67783	GSM1655740	SRX995501	Primary Cell	Haematopoietic and Lymphoid Tissue_Blood	erythroid cells	chip-atlas
BPTF	ChIP-Atlas_0229	GSE69347	GSM1698350	SRX1042046	Primary Cell	Haematopoietic and Lymphoid Tissue_Blood	erythroid cells	chip-atlas
SETD1A	ChIP-Atlas_0230	GSE69347	GSM1698352	SRX1042048	Primary Cell	Haematopoietic and Lymphoid Tissue_Blood	erythroid cells	chip-atlas
USF1	ChIP-Atlas_0231	GSE69347	GSM1698353	SRX1042049	Primary Cell	Haematopoietic and Lymphoid Tissue_Blood	erythroid cells	chip-atlas
USF2	ChIP-Atlas_0232	GSE69347	GSM1698354	SRX1042050	Primary Cell	Haematopoietic and Lymphoid Tissue_Blood	erythroid cells	chip-atlas
CTCF	ChIP-Atlas_0691	GSE67783	GSM2140685	SRX1738531	Primary Cell	Haematopoietic and Lymphoid Tissue_Blood	erythroid cells	chip-atlas
STAG1	ChIP-Atlas_0692	GSE67783	GSM2140686	SRX1738532	Primary Cell	Haematopoietic and Lymphoid Tissue_Blood	erythroid cells	chip-atlas
NCOA4	ChIP-Atlas_1232	GSE102584	GSM2741446	SRX3089967	Primary Cell	Haematopoietic and Lymphoid Tissue_Blood	erythroid cells	chip-atlas
NCOA4	ChIP-Atlas_1233	GSE102584	GSM2741447	SRX3089968	Primary Cell	Haematopoietic and Lymphoid Tissue_Blood	erythroid cells	chip-atlas
TAL1	Cistrome_0068	GSE42390	GSM1038696	47077_sort_peaks.narrowPeak.bed	Primary Cell	Haematopoietic and Lymphoid Tissue_Blood	erythroid cells	cistrome
TAL1	Cistrome_0069	GSE42390	GSM1038697	47078_sort_peaks.narrowPeak.bed	Primary Cell	Haematopoietic and Lymphoid Tissue_Blood	erythroid cells	cistrome
TAL1	Cistrome_0070	GSE42390	GSM1038698	47079_sort_peaks.narrowPeak.bed	Primary Cell	Haematopoietic and Lymphoid Tissue_Blood	erythroid cells	cistrome
TAL1	Cistrome_0071	GSE42390	GSM1038699	47080_sort_peaks.narrowPeak.bed	Primary Cell	Haematopoietic and Lymphoid Tissue_Blood	erythroid cells	cistrome
NR2C2	Cistrome_0542	GSE54759	GSM1323573	51009_sort_peaks.narrowPeak.bed	Primary Cell	Haematopoietic and Lymphoid Tissue_Blood	erythroid cells	cistrome
NR2C2	Cistrome_0543	GSE54759	GSM1323574	51010_sort_peaks.narrowPeak.bed	Primary Cell	Haematopoietic and Lymphoid Tissue_Blood	erythroid cells	cistrome
NR2C2	Cistrome_0544	GSE54759	GSM1323575	51011_sort_peaks.narrowPeak.bed	Primary Cell	Haematopoietic and Lymphoid Tissue_Blood	erythroid cells	cistrome
ATRX	Remap_0018	GSE22162	GSM551136	GSE22162.ATRX.ERYTHROID_remap2018_hg19__v1_2.bed	primary cell	Blood	erythroid cells	remap
ASCL1	Cistrome_0276	GSE43916	GSM1187229	41850_sort_peaks.narrowPeak.bed	Other	dermal	fibroblasts	cistrome
CBX6	Cistrome_0489	GSE40740	GSM1295087	43567_sort_peaks.narrowPeak.bed	Other	foreskin	fibroblasts	cistrome
CBX7	Cistrome_0490	GSE40740	GSM1295088	43568_sort_peaks.narrowPeak.bed	Other	foreskin	fibroblasts	cistrome
CBX8	Cistrome_0491	GSE40740	GSM1295089	43569_sort_peaks.narrowPeak.bed	Other	foreskin	fibroblasts	cistrome
RING1	Cistrome_0492	GSE40740	GSM1295091	43571_sort_peaks.narrowPeak.bed	Other	foreskin	fibroblasts	cistrome
RNF2	Cistrome_0493	GSE40740	GSM1295092	43572_sort_peaks.narrowPeak.bed	Other	foreskin	fibroblasts	cistrome
CBX7	Cistrome_0494	GSE40740	GSM1295097	43577_sort_peaks.narrowPeak.bed	Other	foreskin	fibroblasts	cistrome
CBX8	Cistrome_0495	GSE40740	GSM1295098	43578_sort_peaks.narrowPeak.bed	Other	foreskin	fibroblasts	cistrome
LMNA	Cistrome_0525	GSE54332	GSM1313399	44492_sort_peaks.narrowPeak.bed	Other	dermal	fibroblasts	cistrome
LMNA	Cistrome_0526	GSE54332	GSM1313400	44493_sort_peaks.narrowPeak.bed	Other	dermal	fibroblasts	cistrome
VDR	GTRD_0018	GSE76884	GSM2039943	EXP037201_liftoverhg19.bed	Other	foreskin	Normal human primary foreskin fibroblasts (BJ)	GTRD
VDR	GTRD_0019	GSE76884	GSM2039945	EXP037202_liftoverhg19.bed	Other	foreskin	Normal human primary foreskin fibroblasts (BJ)	GTRD
PCGF2	Remap_0228	GSE55605	GSM1340091	GSE55605.PCGF2.FIBROBLAST_MET_remap2018_hg19__v1_2.bed	Other	foreskin	fibroblasts	remap
PRKDC	Remap_0229	GSE55605	GSM1340089	GSE55605.PRKDC.FIBROBLAST_MET_remap2018_hg19__v1_2.bed	Other	foreskin	fibroblasts	remap
PCGF2	Remap_0230	GSE55605	GSM1340092	GSE55605.PCGF2.FIBROBLAST_OHT_remap2018_hg19__v1_2.bed	Other	foreskin	fibroblasts	remap
PRKDC	Remap_0231	GSE55605	GSM1340090	GSE55605.PRKDC.FIBROBLAST_OHT_remap2018_hg19__v1_2.bed	Other	foreskin	fibroblasts	remap
MYC	Remap_0282	GSE65544	GSM1599964	GSE65544.MYC.HFF_OHT_remap2018_hg19__v1_2.bed	Other	foreskin	fibroblasts	remap
MYC	Remap_0283	GSE65544	GSM1599963	GSE65544.MYC.HFF_OHT_SHBPTF_remap2018_hg19__v1_2.bed	Other	foreskin	fibroblasts	remap
PAX8	Remap_0404	GSE79893	None	GSE79893.PAX8.FT246_remap2018_hg19__v1_2.bed	Cell Line	Fallopian tube	None	remap
BRD4	ChIP-Atlas_0883	GSE86981	GSM2316298	SRX2166885	Tissue	Retina	None	chip-atlas
CTCF	ChIP-Atlas_0887	GSE86981	GSM2316303	SRX2166890	Tissue	Retina	None	chip-atlas
BRD4	ChIP-Atlas_0884	GSE86981	GSM2316299	SRX2166886	Tissue	Retina	None	chip-atlas
CTCF	ChIP-Atlas_0888	GSE86981	GSM2316304	SRX2166891	Tissue	Retina	None	chip-atlas
CTCF	ChIP-Atlas_0889	GSE86981	GSM2316305	SRX2166892	Tissue	Retina	None	chip-atlas
BRD4	ChIP-Atlas_0885	GSE86981	GSM2316300	SRX2166887	Tissue	Retina	None	chip-atlas
BRD4	ChIP-Atlas_0886	GSE86981	GSM2316301	SRX2166888	Tissue	Retina	None	chip-atlas
CTCF	ChIP-Atlas_0890	GSE86981	GSM2316306	SRX2166893	Tissue	Retina	None	chip-atlas
SMARCC1	ChIP-Atlas_0303	GSE71504	GSM1835871	SRX1123843	Cell Line	Kidney	None	chip-atlas
SMARCA4	ChIP-Atlas_0304	GSE71504	GSM1835872	SRX1123844	Cell Line	Kidney	None	chip-atlas
SMARCC1	ChIP-Atlas_0305	GSE71504	GSM1835876	SRX1123848	Cell Line	Kidney	None	chip-atlas
SMARCA4	ChIP-Atlas_0306	GSE71504	GSM1835877	SRX1123849	Cell Line	Kidney	None	chip-atlas
CREBBP	ChIP-Atlas_0939	GSE89688	GSM2386721	SRX2339191	Other	tonsil	germinal center B cell	chip-atlas
CREBBP	ChIP-Atlas_0940	GSE89688	GSM2386723	SRX2339193	Other	tonsil	germinal center B cell	chip-atlas
KMT2B	Remap_0295	GSE67494	None	GSE67494.KMT2B.BCELL_GERMINAL_CENTER_TONSIL_remap2018_hg19__v1_2.bed	Other	tonsil	germinal center B cell	remap
BCL6	Cistrome_0002	GSE29282	GSM1000979	39520_sort_peaks.narrowPeak.bed	Primary Cell	tonsil	germinal center B cell	cistrome
KMT2D	Cistrome_1268	GSE67494	GSM1648035	56478_sort_peaks.narrowPeak.bed	primary cell	tonsil	germinal center B cells	cistrome
KMT2D	Cistrome_1269	GSE67494	GSM1648038	56481_sort_peaks.narrowPeak.bed	primary cell	tonsil	germinal center B cells	cistrome
FOXO1	Cistrome_1270	GSE68349	GSM1668935	58300_sort_peaks.narrowPeak.bed	primary cell	tonsil	germinal center B cells	cistrome
FOXO1	Cistrome_1271	GSE68349	GSM1668936	58301_sort_peaks.narrowPeak.bed	primary cell	tonsil	germinal center B cells	cistrome
BCL6	Cistrome_1272	GSE68349	GSM1668937	58302_sort_peaks.narrowPeak.bed	primary cell	tonsil	germinal center B cells	cistrome
BCL6	Cistrome_1273	GSE68349	GSM1668938	58303_sort_peaks.narrowPeak.bed	primary cell	tonsil	germinal center B cells	cistrome
BCL6	Remap_0138	GSE43350	GSM898060	GSE43350.BCL6.BCELL_GERMINAL_CENTER_remap2018_hg19__v1_2.bed	primary cell	tonsil	germinal center B cells	remap
BCOR	Remap_0139	GSE43350	GSM898061	GSE43350.BCOR.BCELL_GERMINAL_CENTER_remap2018_hg19__v1_2.bed	primary cell	tonsil	germinal center B cells	remap
NCOR2	Remap_0140	GSE43350	GSM898062	GSE43350.NCOR2.BCELL_GERMINAL_CENTER_remap2018_hg19__v1_2.bed	primary cell	tonsil	germinal center B cells	remap
ZFHX4	ChIP-Atlas_0029	GSE52419	GSM1265799	SRX377960	Tissue	Brain	glioblastoma tumor intiating cells	chip-atlas
ZFHX4	ChIP-Atlas_0030	GSE52419	GSM1265800	SRX377961	Tissue	Brain	glioblastoma tumor intiating cells	chip-atlas
CHD4	ChIP-Atlas_0031	GSE52419	GSM1265801	SRX377962	Tissue	Brain	glioblastoma tumor intiating cells	chip-atlas
CHD4	ChIP-Atlas_0032	GSE52419	GSM1265802	SRX377963	Tissue	Brain	glioblastoma tumor intiating cells	chip-atlas
EBNA-2	ChIP-Atlas_0584	GSE76869	GSM2039170	SRX1530787	Cell Line	Haematopoietic and Lymphoid Tissue_blood	None	chip-atlas
NIPBL	ChIP-Atlas_0990	GSE93080	GSM2443453	SRX2458133	Cell Line	Haematopoietic and Lymphoid Tissue_blood	None	chip-atlas
NIPBL	ChIP-Atlas_0991	GSE93080	GSM2443454	SRX2458134	Cell Line	Haematopoietic and Lymphoid Tissue_blood	None	chip-atlas
SMC1A	ChIP-Atlas_0992	GSE93080	GSM2443455	SRX2458135	Cell Line	Haematopoietic and Lymphoid Tissue_blood	None	chip-atlas
SMC1A	ChIP-Atlas_0993	GSE93080	GSM2443456	SRX2458136	Cell Line	Haematopoietic and Lymphoid Tissue_blood	None	chip-atlas
MED1	ChIP-Atlas_0994	GSE93080	GSM2443457	SRX2458137	Cell Line	Haematopoietic and Lymphoid Tissue_blood	None	chip-atlas
MED1	ChIP-Atlas_0995	GSE93080	GSM2443458	SRX2458138	Cell Line	Haematopoietic and Lymphoid Tissue_blood	None	chip-atlas
BZLF1	ChIP-Atlas_1152	GSE98121	GSM2587519	SRX2755182	Cell Line	Haematopoietic and Lymphoid Tissue_blood	None	chip-atlas
EBNA-1	ChIP-Atlas_1153	GSE98121	GSM2587520	SRX2755183	Cell Line	Haematopoietic and Lymphoid Tissue_blood	None	chip-atlas
RELB	ChIP-Atlas_1175	GSE55105	GSM2628090	SRX2837383	Cell Line	Haematopoietic and Lymphoid Tissue_blood	None	chip-atlas
RELB	ChIP-Atlas_1176	GSE55105	GSM2628091	SRX2837384	Cell Line	Haematopoietic and Lymphoid Tissue_blood	None	chip-atlas
REL	ChIP-Atlas_1177	GSE55105	GSM2628092	SRX2837385	Cell Line	Haematopoietic and Lymphoid Tissue_blood	None	chip-atlas
REL	ChIP-Atlas_1178	GSE55105	GSM2628093	SRX2837386	Cell Line	Haematopoietic and Lymphoid Tissue_blood	None	chip-atlas
NFKB1	ChIP-Atlas_1179	GSE55105	GSM2628094	SRX2837387	Cell Line	Haematopoietic and Lymphoid Tissue_blood	None	chip-atlas
NFKB1	ChIP-Atlas_1180	GSE55105	GSM2628095	SRX2837388	Cell Line	Haematopoietic and Lymphoid Tissue_blood	None	chip-atlas
NFKB2	ChIP-Atlas_1181	GSE55105	GSM2628096	SRX2837389	Cell Line	Haematopoietic and Lymphoid Tissue_blood	None	chip-atlas
NFKB2	ChIP-Atlas_1182	GSE55105	GSM2628097	SRX2837390	Cell Line	Haematopoietic and Lymphoid Tissue_blood	None	chip-atlas
SUPT20H	ChIP-Atlas_1415	GSE31052	GSM769221	SRX093541	Cell Line	Haematopoietic and Lymphoid Tissue_blood	None	chip-atlas
TP53	Cistrome_0217	GSE46992	GSM1142700	41500_sort_peaks.narrowPeak.bed	Cell Line	Haematopoietic and Lymphoid Tissue_blood	None	cistrome
TP53	Cistrome_0218	GSE46993	GSM1142702	41502_sort_peaks.narrowPeak.bed	Cell Line	Haematopoietic and Lymphoid Tissue_blood	None	cistrome
CTCF	Cistrome_0375	GSE50893	GSM1233887	42271_sort_peaks.narrowPeak.bed	Cell Line	Haematopoietic and Lymphoid Tissue_blood	None	cistrome
CTCF	Cistrome_0376	GSE50893	GSM1233888	42272_sort_peaks.narrowPeak.bed	Cell Line	Haematopoietic and Lymphoid Tissue_blood	None	cistrome
STAG1	Cistrome_0377	GSE50893	GSM1233911	42293_sort_peaks.narrowPeak.bed	Cell Line	Haematopoietic and Lymphoid Tissue_blood	None	cistrome
STAG1	Cistrome_0378	GSE50893	GSM1233912	42294_sort_peaks.narrowPeak.bed	Cell Line	Haematopoietic and Lymphoid Tissue_blood	None	cistrome
STAG1	Cistrome_0379	GSE50893	GSM1233913	42295_sort_peaks.narrowPeak.bed	Cell Line	Haematopoietic and Lymphoid Tissue_blood	None	cistrome
REST	Cistrome_0448	GSE53366	GSM1290146	47847_sort_peaks.narrowPeak.bed	Cell Line	Haematopoietic and Lymphoid Tissue_blood	None	cistrome
REST	Cistrome_0449	GSE53366	GSM1290147	47848_sort_peaks.narrowPeak.bed	Cell Line	Haematopoietic and Lymphoid Tissue_blood	None	cistrome
REST	Cistrome_0450	GSE53366	GSM1290148	47849_sort_peaks.narrowPeak.bed	Cell Line	Haematopoietic and Lymphoid Tissue_blood	None	cistrome
REST	Cistrome_0451	GSE53366	GSM1290149	47850_sort_peaks.narrowPeak.bed	Cell Line	Haematopoietic and Lymphoid Tissue_blood	None	cistrome
REST	Cistrome_0452	GSE53366	GSM1290150	47851_sort_peaks.narrowPeak.bed	Cell Line	Haematopoietic and Lymphoid Tissue_blood	None	cistrome
REST	Cistrome_0453	GSE53366	GSM1290151	47852_sort_peaks.narrowPeak.bed	Cell Line	Haematopoietic and Lymphoid Tissue_blood	None	cistrome
REST	Cistrome_0454	GSE53366	GSM1290152	47853_sort_peaks.narrowPeak.bed	Cell Line	Haematopoietic and Lymphoid Tissue_blood	None	cistrome
REST	Cistrome_0455	GSE53366	GSM1290153	47854_sort_peaks.narrowPeak.bed	Cell Line	Haematopoietic and Lymphoid Tissue_blood	None	cistrome
REST	Cistrome_0456	GSE53366	GSM1290154	47855_sort_peaks.narrowPeak.bed	Cell Line	Haematopoietic and Lymphoid Tissue_blood	None	cistrome
REST	Cistrome_0457	GSE53366	GSM1290155	47856_sort_peaks.narrowPeak.bed	Cell Line	Haematopoietic and Lymphoid Tissue_blood	None	cistrome
REST	Cistrome_0458	GSE53366	GSM1290156	47857_sort_peaks.narrowPeak.bed	Cell Line	Haematopoietic and Lymphoid Tissue_blood	None	cistrome
REST	Cistrome_0459	GSE53366	GSM1290157	47858_sort_peaks.narrowPeak.bed	Cell Line	Haematopoietic and Lymphoid Tissue_blood	None	cistrome
EP300	Cistrome_0475	GSE53366	GSM1290173	47874_sort_peaks.narrowPeak.bed	Cell Line	Haematopoietic and Lymphoid Tissue_blood	None	cistrome
EP300	Cistrome_0476	GSE53366	GSM1290174	47875_sort_peaks.narrowPeak.bed	Cell Line	Haematopoietic and Lymphoid Tissue_blood	None	cistrome
EP300	Cistrome_0477	GSE53366	GSM1290175	47876_sort_peaks.narrowPeak.bed	Cell Line	Haematopoietic and Lymphoid Tissue_blood	None	cistrome
EP300	Cistrome_0478	GSE53366	GSM1290176	47877_sort_peaks.narrowPeak.bed	Cell Line	Haematopoietic and Lymphoid Tissue_blood	None	cistrome
EP300	Cistrome_0479	GSE53366	GSM1290177	47878_sort_peaks.narrowPeak.bed	Cell Line	Haematopoietic and Lymphoid Tissue_blood	None	cistrome
EP300	Cistrome_0480	GSE53366	GSM1290178	47879_sort_peaks.narrowPeak.bed	Cell Line	Haematopoietic and Lymphoid Tissue_blood	None	cistrome
EP300	Cistrome_0481	GSE53366	GSM1290179	47880_sort_peaks.narrowPeak.bed	Cell Line	Haematopoietic and Lymphoid Tissue_blood	None	cistrome
EP300	Cistrome_0482	GSE53366	GSM1290180	47881_sort_peaks.narrowPeak.bed	Cell Line	Haematopoietic and Lymphoid Tissue_blood	None	cistrome
EP300	Cistrome_0483	GSE53366	GSM1290181	47882_sort_peaks.narrowPeak.bed	Cell Line	Haematopoietic and Lymphoid Tissue_blood	None	cistrome
EP300	Cistrome_0484	GSE53366	GSM1290182	47883_sort_peaks.narrowPeak.bed	Cell Line	Haematopoietic and Lymphoid Tissue_blood	None	cistrome
EP300	Cistrome_0485	GSE53366	GSM1290183	47884_sort_peaks.narrowPeak.bed	Cell Line	Haematopoietic and Lymphoid Tissue_blood	None	cistrome
EP300	Cistrome_0486	GSE53366	GSM1290184	47885_sort_peaks.narrowPeak.bed	Cell Line	Haematopoietic and Lymphoid Tissue_blood	None	cistrome
EP300	Cistrome_0487	GSE53366	GSM1290185	47886_sort_peaks.narrowPeak.bed	Cell Line	Haematopoietic and Lymphoid Tissue_blood	None	cistrome
EP300	Cistrome_0488	GSE53366	GSM1290186	47887_sort_peaks.narrowPeak.bed	Cell Line	Haematopoietic and Lymphoid Tissue_blood	None	cistrome
CEBPA	Cistrome_0588	GSE53366	GSM1333955	48263_sort_peaks.narrowPeak.bed	Cell Line	Haematopoietic and Lymphoid Tissue_blood	None	cistrome
REST	Cistrome_0589	GSE53366	GSM1333959	48267_sort_peaks.narrowPeak.bed	Cell Line	Haematopoietic and Lymphoid Tissue_blood	None	cistrome
EP300	Cistrome_0590	GSE53366	GSM1333960	48268_sort_peaks.narrowPeak.bed	Cell Line	Haematopoietic and Lymphoid Tissue_blood	None	cistrome
EP300	Cistrome_0591	GSE53366	GSM1333961	48269_sort_peaks.narrowPeak.bed	Cell Line	Haematopoietic and Lymphoid Tissue_blood	None	cistrome
EP300	Cistrome_0592	GSE53366	GSM1333962	48270_sort_peaks.narrowPeak.bed	Cell Line	Haematopoietic and Lymphoid Tissue_blood	None	cistrome
EP300	Cistrome_0593	GSE53366	GSM1333963	48271_sort_peaks.narrowPeak.bed	Cell Line	Haematopoietic and Lymphoid Tissue_blood	None	cistrome
EP300	Cistrome_0594	GSE53366	GSM1333964	48272_sort_peaks.narrowPeak.bed	Cell Line	Haematopoietic and Lymphoid Tissue_blood	None	cistrome
EP300	Cistrome_0595	GSE53366	GSM1333965	48273_sort_peaks.narrowPeak.bed	Cell Line	Haematopoietic and Lymphoid Tissue_blood	None	cistrome
EP300	Cistrome_0596	GSE53366	GSM1333966	48274_sort_peaks.narrowPeak.bed	Cell Line	Haematopoietic and Lymphoid Tissue_blood	None	cistrome
SPI1	Cistrome_0597	GSE53366	GSM1333967	48275_sort_peaks.narrowPeak.bed	Cell Line	Haematopoietic and Lymphoid Tissue_blood	None	cistrome
ZBTB33	Cistrome_0598	GSE53366	GSM1333968	48276_sort_peaks.narrowPeak.bed	Cell Line	Haematopoietic and Lymphoid Tissue_blood	None	cistrome
CEBPA	Cistrome_0599	GSE53366	GSM1333969	48277_sort_peaks.narrowPeak.bed	Cell Line	Haematopoietic and Lymphoid Tissue_blood	None	cistrome
CEBPA	Cistrome_0600	GSE53366	GSM1333970	48278_sort_peaks.narrowPeak.bed	Cell Line	Haematopoietic and Lymphoid Tissue_blood	None	cistrome
CEBPA	Cistrome_0601	GSE53366	GSM1333971	48279_sort_peaks.narrowPeak.bed	Cell Line	Haematopoietic and Lymphoid Tissue_blood	None	cistrome
CEBPA	Cistrome_0602	GSE53366	GSM1333972	48280_sort_peaks.narrowPeak.bed	Cell Line	Haematopoietic and Lymphoid Tissue_blood	None	cistrome
REST	Cistrome_0603	GSE53366	GSM1333985	48293_sort_peaks.narrowPeak.bed	Cell Line	Haematopoietic and Lymphoid Tissue_blood	None	cistrome
REST	Cistrome_0604	GSE53366	GSM1333986	48294_sort_peaks.narrowPeak.bed	Cell Line	Haematopoietic and Lymphoid Tissue_blood	None	cistrome
REST	Cistrome_0605	GSE53366	GSM1333987	48295_sort_peaks.narrowPeak.bed	Cell Line	Haematopoietic and Lymphoid Tissue_blood	None	cistrome
REST	Cistrome_0606	GSE53366	GSM1333988	48296_sort_peaks.narrowPeak.bed	Cell Line	Haematopoietic and Lymphoid Tissue_blood	None	cistrome
REST	Cistrome_0607	GSE53366	GSM1333989	48297_sort_peaks.narrowPeak.bed	Cell Line	Haematopoietic and Lymphoid Tissue_blood	None	cistrome
REST	Cistrome_0608	GSE53366	GSM1333990	48298_sort_peaks.narrowPeak.bed	Cell Line	Haematopoietic and Lymphoid Tissue_blood	None	cistrome
REST	Cistrome_0609	GSE53366	GSM1333991	48299_sort_peaks.narrowPeak.bed	Cell Line	Haematopoietic and Lymphoid Tissue_blood	None	cistrome
REST	Cistrome_0610	GSE53366	GSM1333992	48300_sort_peaks.narrowPeak.bed	Cell Line	Haematopoietic and Lymphoid Tissue_blood	None	cistrome
REST	Cistrome_0611	GSE53366	GSM1333993	48301_sort_peaks.narrowPeak.bed	Cell Line	Haematopoietic and Lymphoid Tissue_blood	None	cistrome
REST	Cistrome_0612	GSE53366	GSM1333994	48302_sort_peaks.narrowPeak.bed	Cell Line	Haematopoietic and Lymphoid Tissue_blood	None	cistrome
REST	Cistrome_0613	GSE53366	GSM1333995	48303_sort_peaks.narrowPeak.bed	Cell Line	Haematopoietic and Lymphoid Tissue_blood	None	cistrome
REST	Cistrome_0614	GSE53366	GSM1333996	48304_sort_peaks.narrowPeak.bed	Cell Line	Haematopoietic and Lymphoid Tissue_blood	None	cistrome
REST	Cistrome_0615	GSE53366	GSM1333997	48305_sort_peaks.narrowPeak.bed	Cell Line	Haematopoietic and Lymphoid Tissue_blood	None	cistrome
REST	Cistrome_0616	GSE53366	GSM1333998	48306_sort_peaks.narrowPeak.bed	Cell Line	Haematopoietic and Lymphoid Tissue_blood	None	cistrome
REST	Cistrome_0617	GSE53366	GSM1333999	48307_sort_peaks.narrowPeak.bed	Cell Line	Haematopoietic and Lymphoid Tissue_blood	None	cistrome
REST	Cistrome_0618	GSE53366	GSM1334000	48308_sort_peaks.narrowPeak.bed	Cell Line	Haematopoietic and Lymphoid Tissue_blood	None	cistrome
EP300	Cistrome_0619	GSE53366	GSM1334001	48309_sort_peaks.narrowPeak.bed	Cell Line	Haematopoietic and Lymphoid Tissue_blood	None	cistrome
EP300	Cistrome_0620	GSE53366	GSM1334002	48310_sort_peaks.narrowPeak.bed	Cell Line	Haematopoietic and Lymphoid Tissue_blood	None	cistrome
EP300	Cistrome_0621	GSE53366	GSM1334003	48311_sort_peaks.narrowPeak.bed	Cell Line	Haematopoietic and Lymphoid Tissue_blood	None	cistrome
EP300	Cistrome_0622	GSE53366	GSM1334004	48312_sort_peaks.narrowPeak.bed	Cell Line	Haematopoietic and Lymphoid Tissue_blood	None	cistrome
SPI1	Cistrome_0623	GSE53366	GSM1334005	48313_sort_peaks.narrowPeak.bed	Cell Line	Haematopoietic and Lymphoid Tissue_blood	None	cistrome
SPI1	Cistrome_0624	GSE53366	GSM1334006	48314_sort_peaks.narrowPeak.bed	Cell Line	Haematopoietic and Lymphoid Tissue_blood	None	cistrome
SPI1	Cistrome_0625	GSE53366	GSM1334007	48315_sort_peaks.narrowPeak.bed	Cell Line	Haematopoietic and Lymphoid Tissue_blood	None	cistrome
SPI1	Cistrome_0626	GSE53366	GSM1334008	48316_sort_peaks.narrowPeak.bed	Cell Line	Haematopoietic and Lymphoid Tissue_blood	None	cistrome
ZBTB33	Cistrome_0627	GSE53366	GSM1334009	48317_sort_peaks.narrowPeak.bed	Cell Line	Haematopoietic and Lymphoid Tissue_blood	None	cistrome
ZBTB33	Cistrome_0628	GSE53366	GSM1334010	48318_sort_peaks.narrowPeak.bed	Cell Line	Haematopoietic and Lymphoid Tissue_blood	None	cistrome
ZBTB33	Cistrome_0629	GSE53366	GSM1334011	48319_sort_peaks.narrowPeak.bed	Cell Line	Haematopoietic and Lymphoid Tissue_blood	None	cistrome
ZBTB33	Cistrome_0630	GSE53366	GSM1334012	48320_sort_peaks.narrowPeak.bed	Cell Line	Haematopoietic and Lymphoid Tissue_blood	None	cistrome
BRD4	Cistrome_1089	GSE62912	GSM1536175	49989_sort_peaks.narrowPeak.bed	Cell Line	Haematopoietic and Lymphoid Tissue_blood	None	cistrome
RELA	Cistrome_1704	GSE19485	GSM486316	4969_sort_peaks.narrowPeak.bed	Cell Line	Haematopoietic and Lymphoid Tissue_blood	None	cistrome
RELA	Cistrome_1705	GSE19485	GSM486317	4970_sort_peaks.narrowPeak.bed	Cell Line	Haematopoietic and Lymphoid Tissue_blood	None	cistrome
RELA	Cistrome_1706	GSE19485	GSM486318	4971_sort_peaks.narrowPeak.bed	Cell Line	Haematopoietic and Lymphoid Tissue_blood	None	cistrome
RELA	Cistrome_1707	GSE19485	GSM486319	4972_sort_peaks.narrowPeak.bed	Cell Line	Haematopoietic and Lymphoid Tissue_blood	None	cistrome
POLR2A	Cistrome_1708	GSE19484	GSM486494	5004_sort_peaks.narrowPeak.bed	Cell Line	Haematopoietic and Lymphoid Tissue_blood	None	cistrome
POLR2A	Cistrome_1709	GSE19484	GSM486495	5005_sort_peaks.narrowPeak.bed	Cell Line	Haematopoietic and Lymphoid Tissue_blood	None	cistrome
POLR2A	Cistrome_1710	GSE19484	GSM486496	5006_sort_peaks.narrowPeak.bed	Cell Line	Haematopoietic and Lymphoid Tissue_blood	None	cistrome
POLR2A	Cistrome_1711	GSE19484	GSM486497	5007_sort_peaks.narrowPeak.bed	Cell Line	Haematopoietic and Lymphoid Tissue_blood	None	cistrome
POLR2A	Cistrome_1712	GSE19484	GSM486498	5008_sort_peaks.narrowPeak.bed	Cell Line	Haematopoietic and Lymphoid Tissue_blood	None	cistrome
POLR2A	Cistrome_1713	GSE19484	GSM486499	5009_sort_peaks.narrowPeak.bed	Cell Line	Haematopoietic and Lymphoid Tissue_blood	None	cistrome
POLR2A	Cistrome_1714	GSE19484	GSM486500	5010_sort_peaks.narrowPeak.bed	Cell Line	Haematopoietic and Lymphoid Tissue_blood	None	cistrome
CTCF	Cistrome_1715	GSE32883	GSM489290	5039_sort_peaks.narrowPeak.bed	Cell Line	Haematopoietic and Lymphoid Tissue_blood	None	cistrome
CTCF	Cistrome_1716	GSE32883	GSM489291	5040_sort_peaks.narrowPeak.bed	Cell Line	Haematopoietic and Lymphoid Tissue_blood	None	cistrome
CTCF	Cistrome_1717	GSE32883	GSM489292	5041_sort_peaks.narrowPeak.bed	Cell Line	Haematopoietic and Lymphoid Tissue_blood	None	cistrome
MYC	Cistrome_1967	GSE32883	GSM748526	8091_sort_peaks.narrowPeak.bed	Cell Line	Haematopoietic and Lymphoid Tissue_blood	None	cistrome
MYC	Cistrome_1968	GSE32883	GSM748527	8092_sort_peaks.narrowPeak.bed	Cell Line	Haematopoietic and Lymphoid Tissue_blood	None	cistrome
POLR2A	Cistrome_1969	GSE32883	GSM748528	8093_sort_peaks.narrowPeak.bed	Cell Line	Haematopoietic and Lymphoid Tissue_blood	None	cistrome
POLR2A	Cistrome_1970	GSE32883	GSM748529	8094_sort_peaks.narrowPeak.bed	Cell Line	Haematopoietic and Lymphoid Tissue_blood	None	cistrome
EZH2	ENCODE_0022	GSE51334	GSM1003498	45215_sort_peaks.narrowPeak.bed	Cell Line	Haematopoietic and Lymphoid Tissue_blood	None	ENCODE
ZNF384	ENCODE_0055	GSE31477	GSM1003602	45634_sort_peaks.narrowPeak.bed	Cell Line	Haematopoietic and Lymphoid Tissue_blood	None	ENCODE
SREBF2	ENCODE_0056	GSE31477	GSM1003603	45607_sort_peaks.narrowPeak.bed	Cell Line	Haematopoietic and Lymphoid Tissue_blood	None	ENCODE
CUX1	ENCODE_0057	GSE31477	GSM1003604	45615_sort_peaks.narrowPeak.bed	Cell Line	Haematopoietic and Lymphoid Tissue_blood	None	ENCODE
ESRRA	ENCODE_0058	GSE31477	GSM1003605	45627_sort_peaks.narrowPeak.bed	Cell Line	Haematopoietic and Lymphoid Tissue_blood	None	ENCODE
MAFK	ENCODE_0067	GSE31477	GSM1003616	45621_sort_peaks.narrowPeak.bed	Cell Line	Haematopoietic and Lymphoid Tissue_blood	None	ENCODE
SREBF1	ENCODE_0068	GSE31477	GSM1003617	45620_sort_peaks.narrowPeak.bed	Cell Line	Haematopoietic and Lymphoid Tissue_blood	None	ENCODE
JUND	ENCODE_0076	GSE31477	GSM1003634	45610_sort_peaks.narrowPeak.bed	Cell Line	Haematopoietic and Lymphoid Tissue_blood	None	ENCODE
POLR3A	ENCODE_0084	GSE19551	GSM487429	691_sort_peaks.narrowPeak.bed	Cell Line	Haematopoietic and Lymphoid Tissue_blood	None	ENCODE
POLR2A	ENCODE_0085	GSE19551	GSM487431	2102_sort_peaks.narrowPeak.bed	Cell Line	Haematopoietic and Lymphoid Tissue_blood	None	ENCODE
TBP	ENCODE_0102	GSE31477	GSM935277	45618_sort_peaks.narrowPeak.bed	Cell Line	Haematopoietic and Lymphoid Tissue_blood	None	ENCODE
MAZ	ENCODE_0104	GSE31477	GSM935283	45661_sort_peaks.narrowPeak.bed	Cell Line	Haematopoietic and Lymphoid Tissue_blood	None	ENCODE
EP300	ENCODE_0109	GSE31477	GSM935294	45644_sort_peaks.narrowPeak.bed	Cell Line	Haematopoietic and Lymphoid Tissue_blood	None	ENCODE
CHD1	ENCODE_0115	GSE31477	GSM935301	45646_sort_peaks.narrowPeak.bed	Cell Line	Haematopoietic and Lymphoid Tissue_blood	None	ENCODE
NRF1	ENCODE_0123	GSE31477	GSM935309	45624_sort_peaks.narrowPeak.bed	Cell Line	Haematopoietic and Lymphoid Tissue_blood	None	ENCODE
POLR3G	ENCODE_0124	GSE31477	GSM935316	45642_sort_peaks.narrowPeak.bed	Cell Line	Haematopoietic and Lymphoid Tissue_blood	None	ENCODE
E2F4	ENCODE_0125	GSE31477	GSM935330	45617_sort_peaks.narrowPeak.bed	Cell Line	Haematopoietic and Lymphoid Tissue_blood	None	ENCODE
SIN3A	ENCODE_0126	GSE31477	GSM935331	45639_sort_peaks.narrowPeak.bed	Cell Line	Haematopoietic and Lymphoid Tissue_blood	None	ENCODE
RAD21	ENCODE_0127	GSE31477	GSM935332	45614_sort_peaks.narrowPeak.bed	Cell Line	Haematopoietic and Lymphoid Tissue_blood	None	ENCODE
ELK1	ENCODE_0128	GSE31477	GSM935345	45636_sort_peaks.narrowPeak.bed	Cell Line	Haematopoietic and Lymphoid Tissue_blood	None	ENCODE
ZNF274	ENCODE_0129	GSE31477	GSM935349	45613_sort_peaks.narrowPeak.bed	Cell Line	Haematopoietic and Lymphoid Tissue_blood	None	ENCODE
EBF1	ENCODE_0130	GSE31477	GSM935375	45656_sort_peaks.narrowPeak.bed	Cell Line	Haematopoietic and Lymphoid Tissue_blood	None	ENCODE
SMC3	ENCODE_0131	GSE31477	GSM935376	45640_sort_peaks.narrowPeak.bed	Cell Line	Haematopoietic and Lymphoid Tissue_blood	None	ENCODE
BRCA1	ENCODE_0132	GSE31477	GSM935377	45654_sort_peaks.narrowPeak.bed	Cell Line	Haematopoietic and Lymphoid Tissue_blood	None	ENCODE
CHD2	ENCODE_0133	GSE31477	GSM935378	45638_sort_peaks.narrowPeak.bed	Cell Line	Haematopoietic and Lymphoid Tissue_blood	None	ENCODE
POLR2A	ENCODE_0134	GSE31477	GSM935386	45619_sort_peaks.narrowPeak.bed	Cell Line	Haematopoietic and Lymphoid Tissue_blood	None	ENCODE
FOS	ENCODE_0136	GSE31477	GSM935409	45606_sort_peaks.narrowPeak.bed	Cell Line	Haematopoietic and Lymphoid Tissue_blood	None	ENCODE
KAT2B	ENCODE_0137	GSE31477	GSM935415	45635_sort_peaks.narrowPeak.bed	Cell Line	Haematopoietic and Lymphoid Tissue_blood	None	ENCODE
BHLHE40	ENCODE_0138	GSE31477	GSM935430	45632_sort_peaks.narrowPeak.bed	Cell Line	Haematopoietic and Lymphoid Tissue_blood	None	ENCODE
MXI1	ENCODE_0139	GSE31477	GSM935431	45633_sort_peaks.narrowPeak.bed	Cell Line	Haematopoietic and Lymphoid Tissue_blood	None	ENCODE
IKZF1	ENCODE_0141	GSE31477	GSM935442	45647_sort_peaks.narrowPeak.bed	Cell Line	Haematopoietic and Lymphoid Tissue_blood	None	ENCODE
RELA	ENCODE_0146	GSE31477	GSM935478	45641_sort_peaks.narrowPeak.bed	Cell Line	Haematopoietic and Lymphoid Tissue_blood	None	ENCODE
NR2C2	ENCODE_0147	GSE31477	GSM935480	45653_sort_peaks.narrowPeak.bed	Cell Line	Haematopoietic and Lymphoid Tissue_blood	None	ENCODE
YY1	ENCODE_0148	GSE31477	GSM935482	45605_sort_peaks.narrowPeak.bed	Cell Line	Haematopoietic and Lymphoid Tissue_blood	None	ENCODE
ZZZ3	ENCODE_0149	GSE31477	GSM935483	45648_sort_peaks.narrowPeak.bed	Cell Line	Haematopoietic and Lymphoid Tissue_blood	None	ENCODE
WRNIP1	ENCODE_0150	GSE31477	GSM935492	45630_sort_peaks.narrowPeak.bed	Cell Line	Haematopoietic and Lymphoid Tissue_blood	None	ENCODE
NFYA	ENCODE_0151	GSE31477	GSM935506	45626_sort_peaks.narrowPeak.bed	Cell Line	Haematopoietic and Lymphoid Tissue_blood	None	ENCODE
NFYB	ENCODE_0152	GSE31477	GSM935507	45625_sort_peaks.narrowPeak.bed	Cell Line	Haematopoietic and Lymphoid Tissue_blood	None	ENCODE
MAX	ENCODE_0154	GSE31477	GSM935518	45650_sort_peaks.narrowPeak.bed	Cell Line	Haematopoietic and Lymphoid Tissue_blood	None	ENCODE
JUND	ENCODE_0156	GSE31477	GSM935541	45655_sort_peaks.narrowPeak.bed	Cell Line	Haematopoietic and Lymphoid Tissue_blood	None	ENCODE
RFX5	ENCODE_0157	GSE31477	GSM935556	45649_sort_peaks.narrowPeak.bed	Cell Line	Haematopoietic and Lymphoid Tissue_blood	None	ENCODE
STAT3	ENCODE_0158	GSE31477	GSM935557	45612_sort_peaks.narrowPeak.bed	Cell Line	Haematopoietic and Lymphoid Tissue_blood	None	ENCODE
USF2	ENCODE_0159	GSE31477	GSM935558	45611_sort_peaks.narrowPeak.bed	Cell Line	Haematopoietic and Lymphoid Tissue_blood	None	ENCODE
EP300	ENCODE_0160	GSE31477	GSM935559	45651_sort_peaks.narrowPeak.bed	Cell Line	Haematopoietic and Lymphoid Tissue_blood	None	ENCODE
EP300	ENCODE_0161	GSE31477	GSM935562	45658_sort_peaks.narrowPeak.bed	Cell Line	Haematopoietic and Lymphoid Tissue_blood	None	ENCODE
RCOR1	ENCODE_0164	GSE31477	GSM935583	45652_sort_peaks.narrowPeak.bed	Cell Line	Haematopoietic and Lymphoid Tissue_blood	None	ENCODE
POLR2A	ENCODE_0167	GSE31477	GSM935608	45659_sort_peaks.narrowPeak.bed	Cell Line	Haematopoietic and Lymphoid Tissue_blood	None	ENCODE
CTCF	ENCODE_0168	GSE31477	GSM935611	45631_sort_peaks.narrowPeak.bed	Cell Line	Haematopoietic and Lymphoid Tissue_blood	None	ENCODE
STAT1	ENCODE_0169	GSE31477	GSM935612	45643_sort_peaks.narrowPeak.bed	Cell Line	Haematopoietic and Lymphoid Tissue_blood	None	ENCODE
ZNF143	ENCODE_0170	GSE31477	GSM935613	45629_sort_peaks.narrowPeak.bed	Cell Line	Haematopoietic and Lymphoid Tissue_blood	None	ENCODE
IRF3	ENCODE_0172	GSE31477	GSM935651	45609_sort_peaks.narrowPeak.bed	Cell Line	Haematopoietic and Lymphoid Tissue_blood	None	ENCODE
NFE2	ENCODE_0173	GSE31477	GSM935652	45608_sort_peaks.narrowPeak.bed	Cell Line	Haematopoietic and Lymphoid Tissue_blood	None	ENCODE
TBL1XR1	ENCODE_0174	GSE31477	GSM935653	45660_sort_peaks.narrowPeak.bed	Cell Line	Haematopoietic and Lymphoid Tissue_blood	None	ENCODE
ZNF274	ENCODE_0562	GSE24632	GSM607487	732_sort_peaks.narrowPeak.bed	Cell Line	Blood	Lymphoblastoid	ENCODE
ZNF274	ENCODE_0563	GSE24632	GSM607488	731_sort_peaks.narrowPeak.bed	Cell Line	Blood	Lymphoblastoid	ENCODE
NR2C2	ENCODE_0564	GSE24685	GSM608157	670_sort_peaks.narrowPeak.bed	Cell Line	Blood	Lymphoblastoid	ENCODE
NR2C2	ENCODE_0565	GSE24685	GSM608158	669_sort_peaks.narrowPeak.bed	Cell Line	Blood	Lymphoblastoid	ENCODE
CTCF	ENCODE_0566	GSE26320	GSM646314	36616_sort_peaks.narrowPeak.bed	Cell Line	Blood	Lymphoblastoid	ENCODE
CTCF	ENCODE_0567	GSE29611	GSM733752	45218_sort_peaks.narrowPeak.bed	Cell Line	Blood	Lymphoblastoid	ENCODE
H2AZ	ENCODE_0568	GSE29611	GSM733767	45221_sort_peaks.narrowPeak.bed	Cell Line	Blood	Lymphoblastoid	ENCODE
CTCF	ENCODE_0569	GSE30263	GSM749704	45623_sort_peaks.narrowPeak.bed	Cell Line	Blood	Lymphoblastoid	ENCODE
CTCF	ENCODE_0570	GSE30263	GSM749706	45622_sort_peaks.narrowPeak.bed	Cell Line	Blood	Lymphoblastoid	ENCODE
POLR2A	ENCODE_0571	GSE30399	GSM754330	677_sort_peaks.narrowPeak.bed	Cell Line	Blood	Lymphoblastoid	ENCODE
JUND	ENCODE_0572	GSE30399	GSM754331	660_sort_peaks.narrowPeak.bed	Cell Line	Blood	Lymphoblastoid	ENCODE
FOS	ENCODE_0573	GSE30399	GSM754332	621_sort_peaks.narrowPeak.bed	Cell Line	Blood	Lymphoblastoid	ENCODE
MAX	ENCODE_0574	GSE30399	GSM754333	661_sort_peaks.narrowPeak.bed	Cell Line	Blood	Lymphoblastoid	ENCODE
MYC	ENCODE_0575	GSE30399	GSM754334	666_sort_peaks.narrowPeak.bed	Cell Line	Blood	Lymphoblastoid	ENCODE
STAT5A	ENCODE_0576	GSE32465	GSM1010721	46146_sort_peaks.narrowPeak.bed	Cell Line	Blood	Lymphoblastoid	ENCODE
MTA3	ENCODE_0577	GSE32465	GSM1010729	46147_sort_peaks.narrowPeak.bed	Cell Line	Blood	Lymphoblastoid	ENCODE
EGR1	ENCODE_0578	GSE32465	GSM1010730	46132_sort_peaks.narrowPeak.bed	Cell Line	Blood	Lymphoblastoid	ENCODE
FOXM1	ENCODE_0579	GSE32465	GSM1010731	46134_sort_peaks.narrowPeak.bed	Cell Line	Blood	Lymphoblastoid	ENCODE
REST	ENCODE_0580	GSE32465	GSM1010744	37311_sort_peaks.narrowPeak.bed	Cell Line	Blood	Lymphoblastoid	ENCODE
TCF7L1	ENCODE_0581	GSE32465	GSM1010745	46140_sort_peaks.narrowPeak.bed	Cell Line	Blood	Lymphoblastoid	ENCODE
CREB1	ENCODE_0582	GSE32465	GSM1010760	46141_sort_peaks.narrowPeak.bed	Cell Line	Blood	Lymphoblastoid	ENCODE
PML	ENCODE_0583	GSE32465	GSM1010771	46143_sort_peaks.narrowPeak.bed	Cell Line	Blood	Lymphoblastoid	ENCODE
NFATC1	ENCODE_0584	GSE32465	GSM1010779	46110_sort_peaks.narrowPeak.bed	Cell Line	Blood	Lymphoblastoid	ENCODE
ATF2	ENCODE_0585	GSE32465	GSM1010780	46112_sort_peaks.narrowPeak.bed	Cell Line	Blood	Lymphoblastoid	ENCODE
CEBPB	ENCODE_0586	GSE32465	GSM1010850	46149_sort_peaks.narrowPeak.bed	Cell Line	Blood	Lymphoblastoid	ENCODE
NFIC	ENCODE_0587	GSE32465	GSM1010881	46111_sort_peaks.narrowPeak.bed	Cell Line	Blood	Lymphoblastoid	ENCODE
RUNX3	ENCODE_0588	GSE32465	GSM1010893	46131_sort_peaks.narrowPeak.bed	Cell Line	Blood	Lymphoblastoid	ENCODE
SIX5	ENCODE_0589	GSE32465	GSM803338	46142_sort_peaks.narrowPeak.bed	Cell Line	Blood	Lymphoblastoid	ENCODE
RXRA	ENCODE_0590	GSE32465	GSM803341	46125_sort_peaks.narrowPeak.bed	Cell Line	Blood	Lymphoblastoid	ENCODE
BCL3	ENCODE_0591	GSE32465	GSM803342	46130_sort_peaks.narrowPeak.bed	Cell Line	Blood	Lymphoblastoid	ENCODE
USF1	ENCODE_0592	GSE32465	GSM803347	46124_sort_peaks.narrowPeak.bed	Cell Line	Blood	Lymphoblastoid	ENCODE
REST	ENCODE_0593	GSE32465	GSM803349	46113_sort_peaks.narrowPeak.bed	Cell Line	Blood	Lymphoblastoid	ENCODE
SRF	ENCODE_0594	GSE32465	GSM803350	46114_sort_peaks.narrowPeak.bed	Cell Line	Blood	Lymphoblastoid	ENCODE
POLR2A	ENCODE_0595	GSE32465	GSM803355	46137_sort_peaks.narrowPeak.bed	Cell Line	Blood	Lymphoblastoid	ENCODE
GABPA	ENCODE_0596	GSE32465	GSM803356	46136_sort_peaks.narrowPeak.bed	Cell Line	Blood	Lymphoblastoid	ENCODE
PAX5	ENCODE_0597	GSE32465	GSM803362	46116_sort_peaks.narrowPeak.bed	Cell Line	Blood	Lymphoblastoid	ENCODE
SP1	ENCODE_0598	GSE32465	GSM803363	46135_sort_peaks.narrowPeak.bed	Cell Line	Blood	Lymphoblastoid	ENCODE
EBF1	ENCODE_0599	GSE32465	GSM803386	46129_sort_peaks.narrowPeak.bed	Cell Line	Blood	Lymphoblastoid	ENCODE
EP300	ENCODE_0600	GSE32465	GSM803387	46122_sort_peaks.narrowPeak.bed	Cell Line	Blood	Lymphoblastoid	ENCODE
BCL11A	ENCODE_0601	GSE32465	GSM803388	46151_sort_peaks.narrowPeak.bed	Cell Line	Blood	Lymphoblastoid	ENCODE
TCF12	ENCODE_0602	GSE32465	GSM803389	46120_sort_peaks.narrowPeak.bed	Cell Line	Blood	Lymphoblastoid	ENCODE
IRF4	ENCODE_0603	GSE32465	GSM803390	46128_sort_peaks.narrowPeak.bed	Cell Line	Blood	Lymphoblastoid	ENCODE
PAX5	ENCODE_0604	GSE32465	GSM803391	46138_sort_peaks.narrowPeak.bed	Cell Line	Blood	Lymphoblastoid	ENCODE
ZBTB33	ENCODE_0605	GSE32465	GSM803392	46145_sort_peaks.narrowPeak.bed	Cell Line	Blood	Lymphoblastoid	ENCODE
YY1	ENCODE_0606	GSE32465	GSM803406	7060_sort_peaks.narrowPeak.bed	Cell Line	Blood	Lymphoblastoid	ENCODE
ZEB1	ENCODE_0607	GSE32465	GSM803411	46139_sort_peaks.narrowPeak.bed	Cell Line	Blood	Lymphoblastoid	ENCODE
RAD21	ENCODE_0608	GSE32465	GSM803416	46150_sort_peaks.narrowPeak.bed	Cell Line	Blood	Lymphoblastoid	ENCODE
MEF2C	ENCODE_0609	GSE32465	GSM803420	46144_sort_peaks.narrowPeak.bed	Cell Line	Blood	Lymphoblastoid	ENCODE
EGR1	ENCODE_0610	GSE32465	GSM803434	46126_sort_peaks.narrowPeak.bed	Cell Line	Blood	Lymphoblastoid	ENCODE
POLR2A	ENCODE_0611	GSE33213	GSM822270	45657_sort_peaks.narrowPeak.bed	Cell Line	Blood	Lymphoblastoid	ENCODE
MYC	ENCODE_0612	GSE33213	GSM822290	45628_sort_peaks.narrowPeak.bed	Cell Line	Blood	Lymphoblastoid	ENCODE
CTCF	ENCODE_0613	GSE33213	GSM822312	45645_sort_peaks.narrowPeak.bed	Cell Line	Blood	Lymphoblastoid	ENCODE
SRF	ENCODE_0614	GSE32465	GSM803477	46148_sort_peaks.narrowPeak.bed	Cell Line	Blood	Lymphoblastoid	ENCODE
POLR2A	ENCODE_0615	GSE32465	GSM803485	46118_sort_peaks.narrowPeak.bed	Cell Line	Blood	Lymphoblastoid	ENCODE
ELF1	ENCODE_0616	GSE32465	GSM803496	46127_sort_peaks.narrowPeak.bed	Cell Line	Blood	Lymphoblastoid	ENCODE
ATF3	ENCODE_0617	GSE32465	GSM803508	46133_sort_peaks.narrowPeak.bed	Cell Line	Blood	Lymphoblastoid	ENCODE
BCLAF1	ENCODE_0618	GSE32465	GSM803509	6958_sort_peaks.narrowPeak.bed	Cell Line	Blood	Lymphoblastoid	ENCODE
ETS1	ENCODE_0619	GSE32465	GSM803510	46117_sort_peaks.narrowPeak.bed	Cell Line	Blood	Lymphoblastoid	ENCODE
MEF2A	ENCODE_0620	GSE32465	GSM803511	46123_sort_peaks.narrowPeak.bed	Cell Line	Blood	Lymphoblastoid	ENCODE
SPI1	ENCODE_0621	GSE32465	GSM803531	46119_sort_peaks.narrowPeak.bed	Cell Line	Blood	Lymphoblastoid	ENCODE
PBX3	ENCODE_0622	GSE32465	GSM803532	46121_sort_peaks.narrowPeak.bed	Cell Line	Blood	Lymphoblastoid	ENCODE
POU2F2	ENCODE_0623	GSE32465	GSM803534	46115_sort_peaks.narrowPeak.bed	Cell Line	Blood	Lymphoblastoid	ENCODE
TAF1	ENCODE_0624	GSE32465	GSM803537	46108_sort_peaks.narrowPeak.bed	Cell Line	Blood	Lymphoblastoid	ENCODE
BATF	ENCODE_0625	GSE32465	GSM803538	46109_sort_peaks.narrowPeak.bed	Cell Line	Blood	Lymphoblastoid	ENCODE
ZBTB2	GTRD_0076	GSE97661	GSM2574750	EXP038523_liftoverhg19.bed	Cell Line	Haematopoietic and Lymphoid Tissue_blood	None	GTRD/Encode
TSC22D4	GTRD_0077	GSE97661	GSM2574754	EXP038527_liftoverhg19.bed	Cell Line	Haematopoietic and Lymphoid Tissue_blood	None	GTRD/Encode
STAT2	GTRD_0078	GSE97661	GSM2574755	EXP038528_liftoverhg19.bed	Cell Line	Haematopoietic and Lymphoid Tissue_blood	None	GTRD/Encode
ZNF18	GTRD_0087	GSE97661	GSM2574789	EXP038550_liftoverhg19.bed	Cell Line	Haematopoietic and Lymphoid Tissue_blood	None	GTRD/Encode
TP73	GTRD_0088	GSE97661	GSM2574794	EXP038553_liftoverhg19.bed	Cell Line	Haematopoietic and Lymphoid Tissue_blood	None	GTRD/Encode
ZNF597	GTRD_0089	GSE97661	GSM2574797	EXP038556_liftoverhg19.bed	Cell Line	Haematopoietic and Lymphoid Tissue_blood	None	GTRD/Encode
USF2	GTRD_0090	GSE97661	GSM2574799	EXP038558_liftoverhg19.bed	Cell Line	Haematopoietic and Lymphoid Tissue_blood	None	GTRD/Encode
SOX11	Cistrome_0407	GSE52146	GSM1260312	47710_sort_peaks.narrowPeak.bed	Cell Line	Haematopoietic and Lymphoid Tissue_Blood	None	cistrome
SOX11	Cistrome_0408	GSE52146	GSM1260313	47711_sort_peaks.narrowPeak.bed	Cell Line	Haematopoietic and Lymphoid Tissue_Blood	None	cistrome
LEF1	Cistrome_1162	GSE64758	GSM1579343	53650_sort_peaks.narrowPeak.bed	Stem Cell	Embryo	None	cistrome
LEF1	Cistrome_1163	GSE64758	GSM1579344	53651_sort_peaks.narrowPeak.bed	Stem Cell	Embryo	None	cistrome
CTNNB1	Cistrome_1164	GSE64758	GSM1579345	53652_sort_peaks.narrowPeak.bed	Stem Cell	Embryo	None	cistrome
CTNNB1	Cistrome_1165	GSE64758	GSM1579346	53653_sort_peaks.narrowPeak.bed	Stem Cell	Embryo	None	cistrome
POLR2A	Cistrome_1166	GSE64758	GSM1579351	53658_sort_peaks.narrowPeak.bed	Stem Cell	Embryo	None	cistrome
POLR2A	Cistrome_1167	GSE64758	GSM1579352	53659_sort_peaks.narrowPeak.bed	Stem Cell	Embryo	None	cistrome
POLR2A	Cistrome_1168	GSE64758	GSM1579353	53660_sort_peaks.narrowPeak.bed	Stem Cell	Embryo	None	cistrome
POLR2A	Cistrome_1169	GSE64758	GSM1579354	53661_sort_peaks.narrowPeak.bed	Stem Cell	Embryo	None	cistrome
POLR2A	Cistrome_1170	GSE64758	GSM1579355	53662_sort_peaks.narrowPeak.bed	Stem Cell	Embryo	None	cistrome
POLR2A	Cistrome_1171	GSE64758	GSM1579356	53663_sort_peaks.narrowPeak.bed	Stem Cell	Embryo	None	cistrome
POLR2A	Cistrome_1172	GSE64758	GSM1579357	53664_sort_peaks.narrowPeak.bed	Stem Cell	Embryo	None	cistrome
POLR2A	Cistrome_1173	GSE64758	GSM1579358	53665_sort_peaks.narrowPeak.bed	Stem Cell	Embryo	None	cistrome
POLR2A	Cistrome_1174	GSE64758	GSM1579359	53666_sort_peaks.narrowPeak.bed	Stem Cell	Embryo	None	cistrome
POLR2A	Cistrome_1175	GSE64758	GSM1579360	53667_sort_peaks.narrowPeak.bed	Stem Cell	Embryo	None	cistrome
POLR2A	Cistrome_1176	GSE64758	GSM1579361	53668_sort_peaks.narrowPeak.bed	Stem Cell	Embryo	None	cistrome
POLR2A	Cistrome_1177	GSE64758	GSM1579362	53669_sort_peaks.narrowPeak.bed	Stem Cell	Embryo	None	cistrome
NIPBL	Cistrome_1178	GSE64758	GSM1579363	53670_sort_peaks.narrowPeak.bed	Stem Cell	Embryo	None	cistrome
NIPBL	Cistrome_1179	GSE64758	GSM1579364	53671_sort_peaks.narrowPeak.bed	Stem Cell	Embryo	None	cistrome
NIPBL	Cistrome_1180	GSE64758	GSM1579365	53672_sort_peaks.narrowPeak.bed	Stem Cell	Embryo	None	cistrome
NIPBL	Cistrome_1181	GSE64758	GSM1579366	53673_sort_peaks.narrowPeak.bed	Stem Cell	Embryo	None	cistrome
H2AZ	Cistrome_2393	GSE39241	GSM958507	9488_sort_peaks.narrowPeak.bed	Stem Cell	Embryo	None	cistrome
CTCF	ENCODE_0501	GSE25416	GSM624077	8086_sort_peaks.narrowPeak.bed	Stem Cell	Embryo	Embryonic Stem Cell	ENCODE
CTCF	ENCODE_0502	GSE26320	GSM646334	36578_sort_peaks.narrowPeak.bed	Stem Cell	Embryo	Embryonic Stem Cell	ENCODE
CTCF	ENCODE_0503	GSE26320	GSM646335	36632_sort_peaks.narrowPeak.bed	Stem Cell	Embryo	Embryonic Stem Cell	ENCODE
CTCF	ENCODE_0504	GSE29611	GSM733672	45230_sort_peaks.narrowPeak.bed	Stem Cell	Embryo	Embryonic Stem Cell	ENCODE
ATF2	ENCODE_0505	GSE32465	GSM1010742	46193_sort_peaks.narrowPeak.bed	Stem Cell	Embryo	Embryonic Stem Cell	ENCODE
SP4	ENCODE_0506	GSE32465	GSM1010743	46179_sort_peaks.narrowPeak.bed	Stem Cell	Embryo	Embryonic Stem Cell	ENCODE
SP2	ENCODE_0507	GSE32465	GSM1010776	46176_sort_peaks.narrowPeak.bed	Stem Cell	Embryo	Embryonic Stem Cell	ENCODE
POLR2A	ENCODE_0508	GSE32465	GSM1010803	46199_sort_peaks.narrowPeak.bed	Stem Cell	Embryo	Embryonic Stem Cell	ENCODE
REST	ENCODE_0509	GSE32465	GSM1010804	46198_sort_peaks.narrowPeak.bed	Stem Cell	Embryo	Embryonic Stem Cell	ENCODE
TAF1	ENCODE_0510	GSE32465	GSM1010805	46197_sort_peaks.narrowPeak.bed	Stem Cell	Embryo	Embryonic Stem Cell	ENCODE
TEAD4	ENCODE_0511	GSE32465	GSM1010845	46189_sort_peaks.narrowPeak.bed	Stem Cell	Embryo	Embryonic Stem Cell	ENCODE
CREB1	ENCODE_0512	GSE32465	GSM1010896	46182_sort_peaks.narrowPeak.bed	Stem Cell	Embryo	Embryonic Stem Cell	ENCODE
MAX	ENCODE_0513	GSE32465	GSM1010898	46180_sort_peaks.narrowPeak.bed	Stem Cell	Embryo	Embryonic Stem Cell	ENCODE
E2F6	ENCODE_0514	GSE32465	GSM1010899	46177_sort_peaks.narrowPeak.bed	Stem Cell	Embryo	Embryonic Stem Cell	ENCODE
HDAC2	ENCODE_0515	GSE32465	GSM803345	46181_sort_peaks.narrowPeak.bed	Stem Cell	Embryo	Embryonic Stem Cell	ENCODE
REST	ENCODE_0516	GSE32465	GSM803365	46172_sort_peaks.narrowPeak.bed	Stem Cell	Embryo	Embryonic Stem Cell	ENCODE
POLR2A	ENCODE_0517	GSE32465	GSM803366	46187_sort_peaks.narrowPeak.bed	Stem Cell	Embryo	Embryonic Stem Cell	ENCODE
SP1	ENCODE_0518	GSE32465	GSM803377	46190_sort_peaks.narrowPeak.bed	Stem Cell	Embryo	Embryonic Stem Cell	ENCODE
FOSL1	ENCODE_0519	GSE32465	GSM803382	46175_sort_peaks.narrowPeak.bed	Stem Cell	Embryo	Embryonic Stem Cell	ENCODE
BCL11A	ENCODE_0520	GSE32465	GSM803396	46178_sort_peaks.narrowPeak.bed	Stem Cell	Embryo	Embryonic Stem Cell	ENCODE
SIX5	ENCODE_0521	GSE32465	GSM803405	46188_sort_peaks.narrowPeak.bed	Stem Cell	Embryo	Embryonic Stem Cell	ENCODE
CTCF	ENCODE_0522	GSE32465	GSM803419	46184_sort_peaks.narrowPeak.bed	Stem Cell	Embryo	Embryonic Stem Cell	ENCODE
GABPA	ENCODE_0523	GSE32465	GSM803424	46185_sort_peaks.narrowPeak.bed	Stem Cell	Embryo	Embryonic Stem Cell	ENCODE
SRF	ENCODE_0524	GSE32465	GSM803425	46167_sort_peaks.narrowPeak.bed	Stem Cell	Embryo	Embryonic Stem Cell	ENCODE
USF1	ENCODE_0525	GSE32465	GSM803426	46171_sort_peaks.narrowPeak.bed	Stem Cell	Embryo	Embryonic Stem Cell	ENCODE
TCF12	ENCODE_0526	GSE32465	GSM803427	46166_sort_peaks.narrowPeak.bed	Stem Cell	Embryo	Embryonic Stem Cell	ENCODE
SIN3A	ENCODE_0527	GSE32465	GSM803428	46183_sort_peaks.narrowPeak.bed	Stem Cell	Embryo	Embryonic Stem Cell	ENCODE
EGR1	ENCODE_0528	GSE32465	GSM803430	46169_sort_peaks.narrowPeak.bed	Stem Cell	Embryo	Embryonic Stem Cell	ENCODE
NANOG	ENCODE_0529	GSE32465	GSM803437	46173_sort_peaks.narrowPeak.bed	Stem Cell	Embryo	Embryonic Stem Cell	ENCODE
POU5F1	ENCODE_0530	GSE32465	GSM803438	46194_sort_peaks.narrowPeak.bed	Stem Cell	Embryo	Embryonic Stem Cell	ENCODE
MYC	ENCODE_0531	GSE33213	GSM822274	35837_sort_peaks.narrowPeak.bed	Stem Cell	Embryo	Embryonic Stem Cell	ENCODE
CTCF	ENCODE_0532	GSE33213	GSM822297	35846_sort_peaks.narrowPeak.bed	Stem Cell	Embryo	Embryonic Stem Cell	ENCODE
POLR2A	ENCODE_0533	GSE33213	GSM822300	35269_sort_peaks.narrowPeak.bed	Stem Cell	Embryo	Embryonic Stem Cell	ENCODE
TAF1	ENCODE_0534	GSE32465	GSM803450	46196_sort_peaks.narrowPeak.bed	Stem Cell	Embryo	Embryonic Stem Cell	ENCODE
RAD21	ENCODE_0535	GSE32465	GSM803466	46164_sort_peaks.narrowPeak.bed	Stem Cell	Embryo	Embryonic Stem Cell	ENCODE
BCL11A	ENCODE_0536	GSE32465	GSM803476	46186_sort_peaks.narrowPeak.bed	Stem Cell	Embryo	Embryonic Stem Cell	ENCODE
POLR2A	ENCODE_0537	GSE32465	GSM803484	46168_sort_peaks.narrowPeak.bed	Stem Cell	Embryo	Embryonic Stem Cell	ENCODE
TAF7	ENCODE_0538	GSE32465	GSM803501	46195_sort_peaks.narrowPeak.bed	Stem Cell	Embryo	Embryonic Stem Cell	ENCODE
RXRA	ENCODE_0539	GSE32465	GSM803506	46192_sort_peaks.narrowPeak.bed	Stem Cell	Embryo	Embryonic Stem Cell	ENCODE
ATF3	ENCODE_0540	GSE32465	GSM803512	46174_sort_peaks.narrowPeak.bed	Stem Cell	Embryo	Embryonic Stem Cell	ENCODE
YY1	ENCODE_0541	GSE32465	GSM803513	46170_sort_peaks.narrowPeak.bed	Stem Cell	Embryo	Embryonic Stem Cell	ENCODE
JUND	ENCODE_0542	GSE32465	GSM803529	46191_sort_peaks.narrowPeak.bed	Stem Cell	Embryo	Embryonic Stem Cell	ENCODE
EP300	ENCODE_0543	GSE32465	GSM803542	46165_sort_peaks.narrowPeak.bed	Stem Cell	Embryo	Embryonic Stem Cell	ENCODE
CHD1	ENCODE_0544	GSE32509	GSM831025	8806_sort_peaks.narrowPeak.bed	Stem Cell	Embryo	Embryonic Stem Cell	ENCODE
CHD1	ENCODE_0545	GSE32509	GSM831026	8807_sort_peaks.narrowPeak.bed	Stem Cell	Embryo	Embryonic Stem Cell	ENCODE
CHD7	ENCODE_0546	GSE32509	GSM831027	8808_sort_peaks.narrowPeak.bed	Stem Cell	Embryo	Embryonic Stem Cell	ENCODE
EZH2	ENCODE_0547	GSE32509	GSM831028	8809_sort_peaks.narrowPeak.bed	Stem Cell	Embryo	Embryonic Stem Cell	ENCODE
HDAC2	ENCODE_0548	GSE32509	GSM831029	8810_sort_peaks.narrowPeak.bed	Stem Cell	Embryo	Embryonic Stem Cell	ENCODE
HDAC6	ENCODE_0549	GSE32509	GSM831030	8811_sort_peaks.narrowPeak.bed	Stem Cell	Embryo	Embryonic Stem Cell	ENCODE
KDM5A	ENCODE_0550	GSE32509	GSM831031	8812_sort_peaks.narrowPeak.bed	Stem Cell	Embryo	Embryonic Stem Cell	ENCODE
KDM5A	ENCODE_0551	GSE32509	GSM831032	8813_sort_peaks.narrowPeak.bed	Stem Cell	Embryo	Embryonic Stem Cell	ENCODE
KDM5B	ENCODE_0552	GSE32509	GSM831033	8814_sort_peaks.narrowPeak.bed	Stem Cell	Embryo	Embryonic Stem Cell	ENCODE
KDM5C	ENCODE_0553	GSE32509	GSM831034	8815_sort_peaks.narrowPeak.bed	Stem Cell	Embryo	Embryonic Stem Cell	ENCODE
KDM4A	ENCODE_0554	GSE32509	GSM831035	8816_sort_peaks.narrowPeak.bed	Stem Cell	Embryo	Embryonic Stem Cell	ENCODE
EP300	ENCODE_0555	GSE32509	GSM831036	8817_sort_peaks.narrowPeak.bed	Stem Cell	Embryo	Embryonic Stem Cell	ENCODE
PHF8	ENCODE_0556	GSE32509	GSM831037	8818_sort_peaks.narrowPeak.bed	Stem Cell	Embryo	Embryonic Stem Cell	ENCODE
RBBP5	ENCODE_0557	GSE32509	GSM831038	8819_sort_peaks.narrowPeak.bed	Stem Cell	Embryo	Embryonic Stem Cell	ENCODE
RBBP5	ENCODE_0558	GSE32509	GSM831039	8820_sort_peaks.narrowPeak.bed	Stem Cell	Embryo	Embryonic Stem Cell	ENCODE
SAP30	ENCODE_0559	GSE32509	GSM831040	8821_sort_peaks.narrowPeak.bed	Stem Cell	Embryo	Embryonic Stem Cell	ENCODE
SIRT6	ENCODE_0560	GSE32509	GSM831041	8822_sort_peaks.narrowPeak.bed	Stem Cell	Embryo	Embryonic Stem Cell	ENCODE
SUZ12	ENCODE_0561	GSE32509	GSM831042	8823_sort_peaks.narrowPeak.bed	Stem Cell	Embryo	Embryonic Stem Cell	ENCODE
EP300	Remap_0003	GSE17917	GSM447587	GSE17917.EP300.ESC_remap2018_hg19__v1_2.bed	Stem Cell	Embryo	None	remap
KLF4	Remap_0004	GSE17917	GSM447584	GSE17917.KLF4.ESC_remap2018_hg19__v1_2.bed	Stem Cell	Embryo	None	remap
MYC	Remap_0005	GSE17917	GSM447585	GSE17917.MYC.ESC_remap2018_hg19__v1_2.bed	Stem Cell	Embryo	None	remap
NANOG	Remap_0007	GSE18292	None	GSE18292.NANOG.ESC_remap2018_hg19__v1_2.bed	Stem Cell	Embryo	None	remap
SOX2	Remap_0008	GSE18292	GSM456570	GSE18292.SOX2.ESC_remap2018_hg19__v1_2.bed	Stem Cell	Embryo	None	remap
POU5F1	Remap_0010	GSE20650	GSM518373	GSE20650.POU5F1.ESC_remap2018_hg19__v1_2.bed	Stem Cell	Embryo	None	remap
YY1	Remap_0095	GSE39096	GSM956127	GSE39096.YY1.ESC_H1_remap2018_hg19__v1_2.bed	stem cells	embryonic	embryonic stem cells	remap
SMAD3	Remap_0378	GSE75297	GSM1949005	GSE75297.SMAD3.ESC_remap2018_hg19__v1_2.bed	Stem Cell	Embryo	H1 hESC	remap
SMAD3	Remap_0379	GSE75297	GSM1949007	GSE75297.SMAD3.ESC_DIFF_D0_remap2018_hg19__v1_2.bed	Stem Cell	Embryo	H1 hESC	remap
SMAD3	Remap_0380	GSE75297	GSM1949009	GSE75297.SMAD3.ESC_DIFF_D1_remap2018_hg19__v1_2.bed	Stem Cell	Embryo	H1 hESC	remap
SMAD3	Remap_0381	GSE75297	GSM1949011	GSE75297.SMAD3.ESC_DIFF_D2_remap2018_hg19__v1_2.bed	Stem Cell	Embryo	H1 hESC	remap
Epitope tags	ChIP-Atlas_1033	GSE94322	GSM2473138	SRX2529721	Stem Cell	Embryo	None	chip-atlas
Epitope tags	ChIP-Atlas_1034	GSE94322	GSM2473139	SRX2529722	Stem Cell	Embryo	None	chip-atlas
CTNNB1	ChIP-Atlas_1184	GSE99202	GSM2635678	SRX2844298	Stem Cell	Embryo	None	chip-atlas
CTNNB1	ChIP-Atlas_1185	GSE99202	GSM2635679	SRX2844299	Stem Cell	Embryo	None	chip-atlas
SMAD2	ChIP-Atlas_1186	GSE99202	GSM2635691	SRX2844311	Stem Cell	Embryo	None	chip-atlas
SMAD2	ChIP-Atlas_1187	GSE99202	GSM2635692	SRX2844312	Stem Cell	Embryo	None	chip-atlas
TEAD4	ChIP-Atlas_1188	GSE99202	GSM2635693	SRX2844313	Stem Cell	Embryo	None	chip-atlas
YAP1	ChIP-Atlas_1189	GSE99202	GSM2635694	SRX2844314	Stem Cell	Embryo	None	chip-atlas
YAP1	ChIP-Atlas_1190	GSE99202	GSM2635695	SRX2844315	Stem Cell	Embryo	None	chip-atlas
BCOR	ChIP-Atlas_1287	GSE104690	GSM2805866	SRX3256861	Stem Cell	Embryo	None	chip-atlas
KDM2B	ChIP-Atlas_1288	GSE104690	GSM2805867	SRX3256862	Stem Cell	Embryo	None	chip-atlas
RNF2	ChIP-Atlas_1289	GSE104690	GSM2805868	SRX3256863	Stem Cell	Embryo	None	chip-atlas
PCGF1	ChIP-Atlas_1290	GSE104690	GSM2805869	SRX3256864	Stem Cell	Embryo	None	chip-atlas
RYBP	ChIP-Atlas_1291	GSE104690	GSM2805870	SRX3256865	Stem Cell	Embryo	None	chip-atlas
BCOR	ChIP-Atlas_1292	GSE104690	GSM2805875	SRX3256870	Stem Cell	Embryo	None	chip-atlas
BCOR	ChIP-Atlas_1293	GSE104690	GSM2805878	SRX3256873	Stem Cell	Embryo	None	chip-atlas
BCOR	ChIP-Atlas_1294	GSE104690	GSM2805879	SRX3256874	Stem Cell	Embryo	None	chip-atlas
KDM2B	ChIP-Atlas_1295	GSE104690	GSM2805880	SRX3256875	Stem Cell	Embryo	None	chip-atlas
KDM2B	ChIP-Atlas_1296	GSE104690	GSM2805881	SRX3256876	Stem Cell	Embryo	None	chip-atlas
POLR2A	Cistrome_0018	GSE41111	GSM1008649	38292_sort_peaks.narrowPeak.bed	Stem Cell	Embryo	None	cistrome
CTCF	Cistrome_0411	GSE52457	GSM1267206	50987_sort_peaks.narrowPeak.bed	Stem Cell	Embryo	None	cistrome
CTCF	Cistrome_0412	GSE52457	GSM1267207	50988_sort_peaks.narrowPeak.bed	Stem Cell	Embryo	None	cistrome
CTCF	Cistrome_0413	GSE52457	GSM1267208	50989_sort_peaks.narrowPeak.bed	Stem Cell	Embryo	None	cistrome
CTCF	Cistrome_0414	GSE52457	GSM1267209	50990_sort_peaks.narrowPeak.bed	Stem Cell	Embryo	None	cistrome
CTCF	Cistrome_0415	GSE52457	GSM1267210	50991_sort_peaks.narrowPeak.bed	Stem Cell	Embryo	None	cistrome
TRIM28	Cistrome_0732	GSE57989	GSM1399258	48923_sort_peaks.narrowPeak.bed	Stem Cell	Embryo	None	cistrome
TRIM28	Cistrome_0733	GSE57989	GSM1399265	48930_sort_peaks.narrowPeak.bed	Stem Cell	Embryo	None	cistrome
POLR2A	Cistrome_0952	GSE61393	GSM1503827	49743_sort_peaks.narrowPeak.bed	Stem Cell	Embryo	None	cistrome
POU5F1	Cistrome_1679	GSE17917	GSM447582	4924_sort_peaks.narrowPeak.bed	Stem Cell	Embryo	None	cistrome
POU5F1	Cistrome_1680	GSE17917	GSM447583	4925_sort_peaks.narrowPeak.bed	Stem Cell	Embryo	None	cistrome
TAF4	Cistrome_1681	GSE17917	GSM447586	4929_sort_peaks.narrowPeak.bed	Stem Cell	Embryo	None	cistrome
TAF4	Cistrome_1682	GSE17917	GSM447588	4930_sort_peaks.narrowPeak.bed	Stem Cell	Embryo	None	cistrome
NANOG	Cistrome_1741	GSE21200	GSM518374	955_sort_peaks.narrowPeak.bed	Stem Cell	Embryo	None	cistrome
CTCF	Cistrome_1742	GSE21200	GSM518375	832_sort_peaks.narrowPeak.bed	Stem Cell	Embryo	None	cistrome
PRDM14	Cistrome_1757	GSE22767	GSM563088	966_sort_peaks.narrowPeak.bed	Stem Cell	Embryo	None	cistrome
HIST1H1B	Cistrome_1901	GSE26979	GSM663759	35962_sort_peaks.narrowPeak.bed	Stem Cell	Embryo	None	cistrome
MYC	Cistrome_1971	GSE32883	GSM748531	8096_sort_peaks.narrowPeak.bed	Stem Cell	Embryo	None	cistrome
POLR2A	Cistrome_1972	GSE32883	GSM748532	8097_sort_peaks.narrowPeak.bed	Stem Cell	Embryo	None	cistrome
H2AFZ	Cistrome_2128	GSE36134	GSM881390	8892_sort_peaks.narrowPeak.bed	Stem Cell	Embryo	None	cistrome
MAX	Cistrome_2191	GSE1242754	GSM935348	45682_sort_peaks.narrowPeak.bed	Stem Cell	Embryo	None	cistrome
SUZ12	Cistrome_2194	GSE1401610	GSM935352	45700_sort_peaks.narrowPeak.bed	Stem Cell	Embryo	None	cistrome
RAD21	Cistrome_2212	GSE2315032	GSM935379	45689_sort_peaks.narrowPeak.bed	Stem Cell	Embryo	None	cistrome
USF2	Cistrome_2213	GSE2354746	GSM935380	45694_sort_peaks.narrowPeak.bed	Stem Cell	Embryo	None	cistrome
RFX5	Cistrome_2214	GSE2394460	GSM935382	45692_sort_peaks.narrowPeak.bed	Stem Cell	Embryo	None	cistrome
JUND	Cistrome_2236	GSE4022734	GSM935434	45696_sort_peaks.narrowPeak.bed	Stem Cell	Embryo	None	cistrome
CTBP2	Cistrome_2242	GSE4658158	GSM935463	45693_sort_peaks.narrowPeak.bed	Stem Cell	Embryo	None	cistrome
MYC	Cistrome_2276	GSE6445288	GSM935509	45691_sort_peaks.narrowPeak.bed	Stem Cell	Embryo	None	cistrome
ZNF143	Cistrome_2278	GSE6564430	GSM935514	45688_sort_peaks.narrowPeak.bed	Stem Cell	Embryo	None	cistrome
BRCA1	Cistrome_2280	GSE6643858	GSM935517	45698_sort_peaks.narrowPeak.bed	Stem Cell	Embryo	None	cistrome
BACH1	Cistrome_2311	GSE8748700	GSM935580	45690_sort_peaks.narrowPeak.bed	Stem Cell	Embryo	None	cistrome
GTF2F1	Cistrome_2312	GSE8788414	GSM935581	45683_sort_peaks.narrowPeak.bed	Stem Cell	Embryo	None	cistrome
JUN	Cistrome_2328	GSE9860692	GSM935614	45685_sort_peaks.narrowPeak.bed	Stem Cell	Embryo	None	cistrome
CHD1	ENCODE_0001	GSE51334	GSM1003444	45237_sort_peaks.narrowPeak.bed	Stem Cell	Embryo	None	ENCODE
KDM5A	ENCODE_0003	GSE51334	GSM1003446	45244_sort_peaks.narrowPeak.bed	Stem Cell	Embryo	None	ENCODE
SIRT6	ENCODE_0008	GSE51334	GSM1003451	45247_sort_peaks.narrowPeak.bed	Stem Cell	Embryo	None	ENCODE
KDM5B	ENCODE_0010	GSE51334	GSM1003457	45238_sort_peaks.narrowPeak.bed	Stem Cell	Embryo	None	ENCODE
HDAC2	ENCODE_0013	GSE51334	GSM1003472	45222_sort_peaks.narrowPeak.bed	Stem Cell	Embryo	None	ENCODE
CHD7	ENCODE_0014	GSE51334	GSM1003473	45231_sort_peaks.narrowPeak.bed	Stem Cell	Embryo	None	ENCODE
KDM4A	ENCODE_0016	GSE51334	GSM1003479	45228_sort_peaks.narrowPeak.bed	Stem Cell	Embryo	None	ENCODE
PHF8	ENCODE_0024	GSE51334	GSM1003509	45239_sort_peaks.narrowPeak.bed	Stem Cell	Embryo	None	ENCODE
EP300	ENCODE_0026	GSE51334	GSM1003513	45242_sort_peaks.narrowPeak.bed	Stem Cell	Embryo	None	ENCODE
EZH2	ENCODE_0029	GSE51334	GSM1003524	45229_sort_peaks.narrowPeak.bed	Stem Cell	Embryo	None	ENCODE
HDAC6	ENCODE_0042	GSE51334	GSM1003571	45235_sort_peaks.narrowPeak.bed	Stem Cell	Embryo	None	ENCODE
SAP30	ENCODE_0043	GSE51334	GSM1003572	45234_sort_peaks.narrowPeak.bed	Stem Cell	Embryo	None	ENCODE
SUZ12	ENCODE_0044	GSE51334	GSM1003573	45233_sort_peaks.narrowPeak.bed	Stem Cell	Embryo	None	ENCODE
H2AFZ	ENCODE_0048	GSE51334	GSM1003579	45224_sort_peaks.narrowPeak.bed	Stem Cell	Embryo	None	ENCODE
RBBP5	ENCODE_0053	GSE51334	GSM1003584	45232_sort_peaks.narrowPeak.bed	Stem Cell	Embryo	None	ENCODE
ZNF274	ENCODE_0070	GSE31477	GSM1003619	45702_sort_peaks.narrowPeak.bed	Stem Cell	Embryo	None	ENCODE
SIN3A	ENCODE_0105	GSE51334	GSM935289	45699_sort_peaks.narrowPeak.bed	Stem Cell	Embryo	None	ENCODE
MAFK	ENCODE_0107	GSE51334	GSM935292	45687_sort_peaks.narrowPeak.bed	Stem Cell	Embryo	None	ENCODE
MXI1	ENCODE_0108	GSE51334	GSM935293	45695_sort_peaks.narrowPeak.bed	Stem Cell	Embryo	None	ENCODE
CEBPB	ENCODE_0110	GSE51334	GSM935295	45681_sort_peaks.narrowPeak.bed	Stem Cell	Embryo	None	ENCODE
CHD1	ENCODE_0111	GSE51334	GSM935296	45686_sort_peaks.narrowPeak.bed	Stem Cell	Embryo	None	ENCODE
CHD2	ENCODE_0112	GSE51334	GSM935297	45701_sort_peaks.narrowPeak.bed	Stem Cell	Embryo	None	ENCODE
TBP	ENCODE_0117	GSE51334	GSM935303	45684_sort_peaks.narrowPeak.bed	Stem Cell	Embryo	None	ENCODE
NRF1	ENCODE_0122	GSE51334	GSM935308	45697_sort_peaks.narrowPeak.bed	Stem Cell	Embryo	None	ENCODE
PAX7	ChIP-Atlas_1183	GSE98976	GSM2629527	SRX2830156	Stem Cell	Embryo	None	chip-atlas
NANOG	ChIP-Atlas_1191	GSE99627	GSM2648931	SRX2881137	Stem Cell	Embryo	None	chip-atlas
BRD4	Cistrome_0857	GSE60171	GSM1466835	49541_sort_peaks.narrowPeak.bed	Stem Cell	Embryo	None	cistrome
BRD4	Cistrome_0858	GSE60171	GSM1466836	49542_sort_peaks.narrowPeak.bed	Stem Cell	Embryo	None	cistrome
BRD2	Cistrome_0859	GSE60171	GSM1466837	49543_sort_peaks.narrowPeak.bed	Stem Cell	Embryo	None	cistrome
BRD2	Cistrome_0860	GSE60171	GSM1466838	49544_sort_peaks.narrowPeak.bed	Stem Cell	Embryo	None	cistrome
BRD3	Cistrome_0861	GSE60171	GSM1466839	49545_sort_peaks.narrowPeak.bed	Stem Cell	Embryo	None	cistrome
BRD3	Cistrome_0862	GSE60171	GSM1466840	49546_sort_peaks.narrowPeak.bed	Stem Cell	Embryo	None	cistrome
POLR2A	Cistrome_0863	GSE60171	GSM1466841	49547_sort_peaks.narrowPeak.bed	Stem Cell	Embryo	None	cistrome
POLR2A	Cistrome_0864	GSE60171	GSM1466842	49548_sort_peaks.narrowPeak.bed	Stem Cell	Embryo	None	cistrome
NELFE	Cistrome_0925	GSE60606	GSM1483190	53337_sort_peaks.narrowPeak.bed	Stem Cell	Embryo	None	cistrome
NELFE	Cistrome_0926	GSE60606	GSM1483191	53338_sort_peaks.narrowPeak.bed	Stem Cell	Embryo	None	cistrome
T	Cistrome_0927	GSE60606	GSM1483192	53339_sort_peaks.narrowPeak.bed	Stem Cell	Embryo	None	cistrome
T	Cistrome_0928	GSE60606	GSM1483193	53340_sort_peaks.narrowPeak.bed	Stem Cell	Embryo	None	cistrome
STAT5B	Cistrome_1161	GSE64713	GSM1577752	53635_sort_peaks.narrowPeak.bed	Stem Cell	Embryo	None	cistrome
NANOG	Cistrome_1618	GSE73725	GSM1901445	57188_sort_peaks.narrowPeak.bed	Stem Cell	Embryo	None	cistrome
POU5F1	Cistrome_1753	GSE21916	GSM545202	5753_sort_peaks.narrowPeak.bed	Stem Cell	Embryo	None	cistrome
POU5F1	Cistrome_1754	GSE21916	GSM545203	5754_sort_peaks.narrowPeak.bed	Stem Cell	Embryo	None	cistrome
POU5F1	Cistrome_1755	GSE21916	GSM545204	5755_sort_peaks.narrowPeak.bed	Stem Cell	Embryo	None	cistrome
EP300	Cistrome_1795	GSE24447	GSM602291	1007_sort_peaks.narrowPeak.bed	Stem Cell	Embryo	None	cistrome
SMARCA4	Cistrome_1796	GSE24447	GSM602297	5227_sort_peaks.narrowPeak.bed	Stem Cell	Embryo	None	cistrome
FOXH1	Cistrome_1964	GSE29422	GSM727564	1011_sort_peaks.narrowPeak.bed	Stem Cell	Embryo	None	cistrome
FOXH1	Cistrome_1965	GSE29422	GSM727589	1010_sort_peaks.narrowPeak.bed	Stem Cell	Embryo	None	cistrome
SMAD2	Cistrome_2007	GSE19461	GSM761755	5363_sort_peaks.narrowPeak.bed	Stem Cell	Embryo	None	cistrome
SMAD2	Cistrome_2008	GSE19461	GSM761756	5364_sort_peaks.narrowPeak.bed	Stem Cell	Embryo	None	cistrome
SMAD2	Cistrome_2009	GSE19461	GSM761757	5365_sort_peaks.narrowPeak.bed	Stem Cell	Embryo	None	cistrome
SMAD2	Cistrome_2010	GSE19461	GSM761758	5366_sort_peaks.narrowPeak.bed	Stem Cell	Embryo	None	cistrome
SOX2	GTRD_0016	GSE76082	GSM1973976	EXP037175_liftoverhg19.bed	Stem Cell	Embryo	None	GTRD
EZH2	Remap_0001	GSE13084	GSM327665	GSE13084.EZH2.ESC_remap2018_hg19__v1_2.bed	Stem Cell	Embryo	None	remap
RNF2	Remap_0002	GSE13084	GSM327666	GSE13084.RNF2.ESC_remap2018_hg19__v1_2.bed	Stem Cell	Embryo	None	remap
EOMES	Remap_0025	GSE26097	GSM640691	GSE26097.EOMES.ESC_remap2018_hg19__v1_2.bed	Stem Cell	Embryo	None	remap
SMAD2	Remap_0039	GSE29422	None	GSE29422.SMAD2.ESC_remap2018_hg19__v1_2.bed	Stem Cell	Embryo	None	remap
SMAD3	Remap_0040	GSE29422	None	GSE29422.SMAD3.ESC_remap2018_hg19__v1_2.bed	Stem Cell	Embryo	None	remap
SMAD4	Remap_0041	GSE29422	None	GSE29422.SMAD4.ESC_remap2018_hg19__v1_2.bed	Stem Cell	Embryo	None	remap
FOXP1	Remap_0059	GSE31006	None	GSE31006.FOXP1.ESC_H9_remap2018_hg19__v1_2.bed	Stem Cell	Embryo	None	remap
TP53	Remap_0106	GSE39912	None	GSE39912.TP53.ESC_H9_remap2018_hg19__v1_2.bed	Stem Cell	Embryo	None	remap
SOX2	Remap_0165	GSE46837	GSM1139041	GSE46837.SOX2.ESC_H9_remap2018_hg19__v1_2.bed	Stem Cell	Embryo	None	remap
SOX2	Remap_0325	GSE69479	GSM1701825	GSE69479.SOX2.ESC_remap2018_hg19__v1_2.bed	Stem Cell	Embryo	None	remap
UBTF	Remap_0386	GSE76586	GSM2028274	GSE76586.UBTF.ESC_remap2018_hg19__v1_2.bed	Stem Cell	Embryo	None	remap
UBTF	Remap_0387	GSE76586	GSM2028275	GSE76586.UBTF.ESC_ACTIVINA_remap2018_hg19__v1_2.bed	Stem Cell	Embryo	None	remap
TCF7L1	ChIP-Atlas_0652	GSE80331	GSM2124632	SRX1707570	Stem Cell	Embryo	None	chip-atlas
TCF7L1	ChIP-Atlas_0653	GSE80331	GSM2124633	SRX1707571	Stem Cell	Embryo	None	chip-atlas
TCF7L1	ChIP-Atlas_0654	GSE80331	GSM2124634	SRX1707572	Stem Cell	Embryo	None	chip-atlas
NANOG	ChIP-Atlas_1192	GSE99627	GSM2648932	SRX2881138	Stem Cell	Embryo	None	chip-atlas
POU5F1	ChIP-Atlas_1193	GSE99627	GSM2648933	SRX2881139	Stem Cell	Embryo	None	chip-atlas
POU5F1	ChIP-Atlas_1194	GSE99627	GSM2648934	SRX2881140	Stem Cell	Embryo	None	chip-atlas
EHF	ChIP-Atlas_0819	GSE85401	GSM2266285	SRX2010836	Other	Bronchial	Epithelial cells	chip-atlas
EHF	ChIP-Atlas_0820	GSE85401	GSM2266286	SRX2010837	Other	Bronchial	Epithelial cells	chip-atlas
GRHL2	Cistrome_0204	GSE46194	GSM1125982	35317_sort_peaks.narrowPeak.bed	Other	Bronchial	Epithelial	cistrome
GRHL2	Cistrome_0205	GSE46194	GSM1125983	35315_sort_peaks.narrowPeak.bed	Other	Bronchial	Epithelial	cistrome
GRHL2	Cistrome_0206	GSE46194	GSM1125984	35323_sort_peaks.narrowPeak.bed	Other	Bronchial	Epithelial	cistrome
IRF3	ChIP-Atlas_1305	GSE105037	GSM2816737	SRX3288977	Other	Bronchial/Tracheal	epithelial	chip-atlas
IRF3	ChIP-Atlas_1306	GSE105037	GSM2816738	SRX3288978	Other	Bronchial/Tracheal	epithelial	chip-atlas
IRF3	ChIP-Atlas_1307	GSE105037	GSM2816739	SRX3288979	Other	Bronchial/Tracheal	epithelial	chip-atlas
IRF3	ChIP-Atlas_1308	GSE105037	GSM2816740	SRX3288980	Other	Bronchial/Tracheal	epithelial	chip-atlas
IRF3	ChIP-Atlas_1309	GSE105037	GSM2816741	SRX3288981	Other	Bronchial/Tracheal	epithelial	chip-atlas
NRF1	Remap_0296	GSE67867	None	GSE67867.NRF1.HCC1954_remap2018_hg19__v1_2.bed	Cell Line	Mammary Gland	None	remap
SMCHD1	ChIP-Atlas_0008	GSE46462	GSM1130654	SRX272438	Cell Line	Colon	colon cancer cell	chip-atlas
ICE1	ChIP-Atlas_0009	GSE47938	GSM1162747	SRX306177	Cell Line	Colon	colon cancer cell	chip-atlas
ICE2	ChIP-Atlas_0010	GSE47938	GSM1162748	SRX306178	Cell Line	Colon	colon cancer cell	chip-atlas
ICE1	ChIP-Atlas_0011	GSE47938	GSM1162751	SRX306181	Cell Line	Colon	colon cancer cell	chip-atlas
ICE1	ChIP-Atlas_0012	GSE47938	GSM1162754	SRX306184	Cell Line	Colon	colon cancer cell	chip-atlas
EZH2	ChIP-Atlas_0157	GSE39467	GSM1575431	SRX825988	Cell Line	Colon	colon cancer cell	chip-atlas
CNOT3	ChIP-Atlas_0180	GSE66192	GSM1617391	SRX886405	Cell Line	Colon	colon cancer cell	chip-atlas
BANP	ChIP-Atlas_0249	GSE70058	GSM1716498	SRX1066863	Cell Line	Colon	colon cancer cell	chip-atlas
BANP	ChIP-Atlas_0250	GSE70058	GSM1716500	SRX1066865	Cell Line	Colon	colon cancer cell	chip-atlas
SMARCA4	ChIP-Atlas_0315	GSE71510	GSM1835989	SRX1123964	Cell Line	Colon	colon cancer cell	chip-atlas
SMARCC1	ChIP-Atlas_0316	GSE71510	GSM1835990	SRX1123965	Cell Line	Colon	colon cancer cell	chip-atlas
SMARCA4	ChIP-Atlas_0317	GSE71510	GSM1835991	SRX1123966	Cell Line	Colon	colon cancer cell	chip-atlas
SMARCC1	ChIP-Atlas_0318	GSE71510	GSM1835992	SRX1123967	Cell Line	Colon	colon cancer cell	chip-atlas
KDM3B	ChIP-Atlas_0324	GSE71885	GSM1847178	SRX1140481	Cell Line	Colon	colon cancer cell	chip-atlas
KDM3B	ChIP-Atlas_0325	GSE71885	GSM1847179	SRX1140482	Cell Line	Colon	colon cancer cell	chip-atlas
TP53	ChIP-Atlas_0851	GSE86222	GSM2296271	SRX2060918	Cell Line	Colon	colon cancer cell	chip-atlas
TP53	ChIP-Atlas_0852	GSE86222	GSM2296272	SRX2060919	Cell Line	Colon	colon cancer cell	chip-atlas
RAD21	ChIP-Atlas_0853	GSE86191	GSM2297328	SRX2064714	Cell Line	Colon	colon cancer cell	chip-atlas
RAD21	ChIP-Atlas_0854	GSE86191	GSM2297329	SRX2064715	Cell Line	Colon	colon cancer cell	chip-atlas
RAD21	ChIP-Atlas_0855	GSE86191	GSM2297330	SRX2064716	Cell Line	Colon	colon cancer cell	chip-atlas
RAD21	ChIP-Atlas_0856	GSE86191	GSM2297331	SRX2064717	Cell Line	Colon	colon cancer cell	chip-atlas
CTCF	ChIP-Atlas_0982	GSE92879	GSM2439226	SRX2442516	Cell Line	Colon	colon cancer cell	chip-atlas
CDKN1B	ChIP-Atlas_0999	GSE93975	GSM2465927	SRX2511891	Cell Line	Colon	colon cancer cell	chip-atlas
KAT2B	ChIP-Atlas_1000	GSE93975	GSM2465928	SRX2511892	Cell Line	Colon	colon cancer cell	chip-atlas
SIRT1	ChIP-Atlas_1039	GSE94403	GSM2474864	SRX2533037	Cell Line	Colon	colon cancer cell	chip-atlas
ZFX	ChIP-Atlas_1238	GSE102616	GSM2741772	SRX3091912	Cell Line	Colon	colon cancer cell	chip-atlas
ZFX	ChIP-Atlas_1239	GSE102616	GSM2741773	SRX3091913	Cell Line	Colon	colon cancer cell	chip-atlas
APC	ChIP-Atlas_1279	GSE103894	GSM2785713	SRX3189055	Cell Line	Colon	colon cancer cell	chip-atlas
BrdU	ChIP-Atlas_1329	GSE108619	GSM2907058	SRX3520277	Cell Line	Colon	colon cancer cell	chip-atlas
DNA2	ChIP-Atlas_1330	GSE108619	GSM2907060	SRX3520279	Cell Line	Colon	colon cancer cell	chip-atlas
ATR	ChIP-Atlas_1331	GSE108619	GSM2907063	SRX3520282	Cell Line	Colon	colon cancer cell	chip-atlas
ATR	ChIP-Atlas_1332	GSE108619	GSM2907066	SRX3520285	Cell Line	Colon	colon cancer cell	chip-atlas
MTA2	ChIP-Atlas_1429	GSE39467	GSM969795	SRX160744	Cell Line	Colon	colon cancer cell	chip-atlas
EZH2	ChIP-Atlas_1430	GSE39467	GSM969796	SRX160745	Cell Line	Colon	colon cancer cell	chip-atlas
TAF3	Cistrome_0115	GSE43539	GSM1065008	38585_sort_peaks.narrowPeak.bed	Cell Line	Colon	colon cancer cell	cistrome
POLR2A	Cistrome_0116	GSE43539	GSM1065010	38576_sort_peaks.narrowPeak.bed	Cell Line	Colon	colon cancer cell	cistrome
TET2	Cistrome_0228	GSE47590	GSM1152879	50981_sort_peaks.narrowPeak.bed	Cell Line	Colon	colon cancer cell	cistrome
MECP2	Cistrome_0233	GSE47677	GSM1154509	34399_sort_peaks.narrowPeak.bed	Cell Line	Colon	colon cancer cell	cistrome
MECP2	Cistrome_0234	GSE47677	GSM1154510	34400_sort_peaks.narrowPeak.bed	Cell Line	Colon	colon cancer cell	cistrome
POLR2A	Cistrome_0235	GSE47677	GSM1154513	34398_sort_peaks.narrowPeak.bed	Cell Line	Colon	colon cancer cell	cistrome
AFF4	Cistrome_0239	GSE47938	GSM1162745	39916_sort_peaks.narrowPeak.bed	Cell Line	Colon	colon cancer cell	cistrome
ELL	Cistrome_0240	GSE47938	GSM1162746	39915_sort_peaks.narrowPeak.bed	Cell Line	Colon	colon cancer cell	cistrome
ZC3H8	Cistrome_0241	GSE47938	GSM1162749	39918_sort_peaks.narrowPeak.bed	Cell Line	Colon	colon cancer cell	cistrome
POLR2A	Cistrome_0242	GSE47938	GSM1162752	39917_sort_peaks.narrowPeak.bed	Cell Line	Colon	colon cancer cell	cistrome
POLR2A	Cistrome_0243	GSE47938	GSM1162755	39921_sort_peaks.narrowPeak.bed	Cell Line	Colon	colon cancer cell	cistrome
USP49	Cistrome_0244	GSE38099	GSM1165982	39345_sort_peaks.narrowPeak.bed	Cell Line	Colon	colon cancer cell	cistrome
USP49	Cistrome_0245	GSE38099	GSM1165983	39347_sort_peaks.narrowPeak.bed	Cell Line	Colon	colon cancer cell	cistrome
CTCF	Cistrome_0347	GSE50610	GSM1224649	42148_sort_peaks.narrowPeak.bed	Cell Line	Colon	colon cancer cell	cistrome
CTCF	Cistrome_0348	GSE50610	GSM1224650	42149_sort_peaks.narrowPeak.bed	Cell Line	Colon	colon cancer cell	cistrome
CTCF	Cistrome_0349	GSE50610	GSM1224651	42150_sort_peaks.narrowPeak.bed	Cell Line	Colon	colon cancer cell	cistrome
CTCF	Cistrome_0350	GSE50610	GSM1224652	42151_sort_peaks.narrowPeak.bed	Cell Line	Colon	colon cancer cell	cistrome
CTCF	Cistrome_0351	GSE50610	GSM1224653	42152_sort_peaks.narrowPeak.bed	Cell Line	Colon	colon cancer cell	cistrome
CTCF	Cistrome_0352	GSE50610	GSM1224654	42153_sort_peaks.narrowPeak.bed	Cell Line	Colon	colon cancer cell	cistrome
CTCF	Cistrome_0353	GSE50610	GSM1224655	42154_sort_peaks.narrowPeak.bed	Cell Line	Colon	colon cancer cell	cistrome
KMT2B	Cistrome_0386	GSE51176	GSM1240109	42906_sort_peaks.narrowPeak.bed	Cell Line	Colon	colon cancer cell	cistrome
EP300	Cistrome_0387	GSE51176	GSM1240110	42907_sort_peaks.narrowPeak.bed	Cell Line	Colon	colon cancer cell	cistrome
HSF1	Cistrome_0710	GSE57399	GSM1382049	51107_sort_peaks.narrowPeak.bed	Cell Line	Colon	colon cancer cell	cistrome
HSF1	Cistrome_0711	GSE57399	GSM1382050	51108_sort_peaks.narrowPeak.bed	Cell Line	Colon	colon cancer cell	cistrome
HSF1	Cistrome_0712	GSE57399	GSM1382052	51110_sort_peaks.narrowPeak.bed	Cell Line	Colon	colon cancer cell	cistrome
HSF1	Cistrome_0713	GSE57399	GSM1382054	51112_sort_peaks.narrowPeak.bed	Cell Line	Colon	colon cancer cell	cistrome
HSF1	Cistrome_0714	GSE57399	GSM1382055	51113_sort_peaks.narrowPeak.bed	Cell Line	Colon	colon cancer cell	cistrome
HSF1	Cistrome_0715	GSE57399	GSM1382057	51115_sort_peaks.narrowPeak.bed	Cell Line	Colon	colon cancer cell	cistrome
TP53	Cistrome_0783	GSE58506	GSM1412743	50344_sort_peaks.narrowPeak.bed	Cell Line	Colon	colon cancer cell	cistrome
TP53	Cistrome_0784	GSE58506	GSM1412744	50345_sort_peaks.narrowPeak.bed	Cell Line	Colon	colon cancer cell	cistrome
TP53	Cistrome_0789	GSE58714	GSM1417250	50346_sort_peaks.narrowPeak.bed	Cell Line	Colon	colon cancer cell	cistrome
POLR2A	Cistrome_0853	GSE60106	GSM1465032	49533_sort_peaks.narrowPeak.bed	Cell Line	Colon	colon cancer cell	cistrome
POLR2A	Cistrome_0854	GSE60106	GSM1465033	49534_sort_peaks.narrowPeak.bed	Cell Line	Colon	colon cancer cell	cistrome
POLR2A	Cistrome_0855	GSE60106	GSM1465034	49535_sort_peaks.narrowPeak.bed	Cell Line	Colon	colon cancer cell	cistrome
TP53	Cistrome_0870	GSE60267	GSM1468849	53285_sort_peaks.narrowPeak.bed	Cell Line	Colon	colon cancer cell	cistrome
TP53	Cistrome_0871	GSE60267	GSM1468850	53286_sort_peaks.narrowPeak.bed	Cell Line	Colon	colon cancer cell	cistrome
HNF4A	Cistrome_1076	GSE62890	GSM1535696	54660_sort_peaks.narrowPeak.bed	Cell Line	Colon	colon cancer cell	cistrome
TCF4	Cistrome_1077	GSE62890	GSM1535697	54661_sort_peaks.narrowPeak.bed	Cell Line	Colon	colon cancer cell	cistrome
TCF4	Cistrome_1078	GSE62890	GSM1535698	54662_sort_peaks.narrowPeak.bed	Cell Line	Colon	colon cancer cell	cistrome
TCF4	Cistrome_1079	GSE62890	GSM1535699	54663_sort_peaks.narrowPeak.bed	Cell Line	Colon	colon cancer cell	cistrome
TCF4	Cistrome_1080	GSE62890	GSM1535700	54664_sort_peaks.narrowPeak.bed	Cell Line	Colon	colon cancer cell	cistrome
HNF4A	Cistrome_1081	GSE62890	GSM1535701	54665_sort_peaks.narrowPeak.bed	Cell Line	Colon	colon cancer cell	cistrome
HNF4A	Cistrome_1082	GSE62890	GSM1535702	54666_sort_peaks.narrowPeak.bed	Cell Line	Colon	colon cancer cell	cistrome
TCF4	Cistrome_1083	GSE62890	GSM1535703	54667_sort_peaks.narrowPeak.bed	Cell Line	Colon	colon cancer cell	cistrome
TCF4	Cistrome_1084	GSE62890	GSM1535704	54668_sort_peaks.narrowPeak.bed	Cell Line	Colon	colon cancer cell	cistrome
TCF4	Cistrome_1085	GSE62890	GSM1535705	54669_sort_peaks.narrowPeak.bed	Cell Line	Colon	colon cancer cell	cistrome
TCF4	Cistrome_1086	GSE62890	GSM1535706	54670_sort_peaks.narrowPeak.bed	Cell Line	Colon	colon cancer cell	cistrome
HNF4A	Cistrome_1087	GSE62890	GSM1535709	54673_sort_peaks.narrowPeak.bed	Cell Line	Colon	colon cancer cell	cistrome
HNF4A	Cistrome_1088	GSE62890	GSM1535710	54674_sort_peaks.narrowPeak.bed	Cell Line	Colon	colon cancer cell	cistrome
POLR2A	Cistrome_1105	GSE63314	GSM1545657	51843_sort_peaks.narrowPeak.bed	Cell Line	Colon	colon cancer cell	cistrome
POLR2A	Cistrome_1106	GSE63314	GSM1545658	51844_sort_peaks.narrowPeak.bed	Cell Line	Colon	colon cancer cell	cistrome
POLR2A	Cistrome_1107	GSE63314	GSM1545659	51845_sort_peaks.narrowPeak.bed	Cell Line	Colon	colon cancer cell	cistrome
POLR2A	Cistrome_1108	GSE63314	GSM1545660	51846_sort_peaks.narrowPeak.bed	Cell Line	Colon	colon cancer cell	cistrome
POLR2A	Cistrome_1109	GSE63314	GSM1545661	51847_sort_peaks.narrowPeak.bed	Cell Line	Colon	colon cancer cell	cistrome
POLR2A	Cistrome_1110	GSE63314	GSM1545662	51848_sort_peaks.narrowPeak.bed	Cell Line	Colon	colon cancer cell	cistrome
POLR2A	Cistrome_1111	GSE63314	GSM1545663	51849_sort_peaks.narrowPeak.bed	Cell Line	Colon	colon cancer cell	cistrome
POLR2A	Cistrome_1112	GSE63314	GSM1545664	51850_sort_peaks.narrowPeak.bed	Cell Line	Colon	colon cancer cell	cistrome
POLR2A	Cistrome_1113	GSE63314	GSM1545668	51854_sort_peaks.narrowPeak.bed	Cell Line	Colon	colon cancer cell	cistrome
POLR2A	Cistrome_1114	GSE63314	GSM1545669	51855_sort_peaks.narrowPeak.bed	Cell Line	Colon	colon cancer cell	cistrome
POLR2A	Cistrome_1115	GSE63314	GSM1545670	51856_sort_peaks.narrowPeak.bed	Cell Line	Colon	colon cancer cell	cistrome
POLR2A	Cistrome_1116	GSE63314	GSM1545671	51857_sort_peaks.narrowPeak.bed	Cell Line	Colon	colon cancer cell	cistrome
POLR2A	Cistrome_1117	GSE63314	GSM1545672	51858_sort_peaks.narrowPeak.bed	Cell Line	Colon	colon cancer cell	cistrome
POLR2A	Cistrome_1118	GSE63314	GSM1545673	51859_sort_peaks.narrowPeak.bed	Cell Line	Colon	colon cancer cell	cistrome
AFF4	Cistrome_1437	GSE70408	GSM1727069	55639_sort_peaks.narrowPeak.bed	Cell Line	Colon	colon cancer cell	cistrome
AFF4	Cistrome_1438	GSE70408	GSM1727070	55640_sort_peaks.narrowPeak.bed	Cell Line	Colon	colon cancer cell	cistrome
AFF4	Cistrome_1439	GSE70408	GSM1727071	55641_sort_peaks.narrowPeak.bed	Cell Line	Colon	colon cancer cell	cistrome
AFF4	Cistrome_1440	GSE70408	GSM1727072	55642_sort_peaks.narrowPeak.bed	Cell Line	Colon	colon cancer cell	cistrome
CDK9	Cistrome_1441	GSE70408	GSM1727073	55643_sort_peaks.narrowPeak.bed	Cell Line	Colon	colon cancer cell	cistrome
CDK9	Cistrome_1442	GSE70408	GSM1727074	55644_sort_peaks.narrowPeak.bed	Cell Line	Colon	colon cancer cell	cistrome
ELL2	Cistrome_1443	GSE70408	GSM1727075	55645_sort_peaks.narrowPeak.bed	Cell Line	Colon	colon cancer cell	cistrome
ELL2	Cistrome_1444	GSE70408	GSM1727076	55646_sort_peaks.narrowPeak.bed	Cell Line	Colon	colon cancer cell	cistrome
ELL2	Cistrome_1445	GSE70408	GSM1727077	55647_sort_peaks.narrowPeak.bed	Cell Line	Colon	colon cancer cell	cistrome
ELL2	Cistrome_1446	GSE70408	GSM1727078	55648_sort_peaks.narrowPeak.bed	Cell Line	Colon	colon cancer cell	cistrome
NR0B2	Cistrome_1447	GSE70408	GSM1727090	55660_sort_peaks.narrowPeak.bed	Cell Line	Colon	colon cancer cell	cistrome
LEO1	Cistrome_1448	GSE70408	GSM1727091	55661_sort_peaks.narrowPeak.bed	Cell Line	Colon	colon cancer cell	cistrome
POLR2A	Cistrome_1449	GSE70408	GSM1727092	55662_sort_peaks.narrowPeak.bed	Cell Line	Colon	colon cancer cell	cistrome
POLR2A	Cistrome_1450	GSE70408	GSM1727093	55663_sort_peaks.narrowPeak.bed	Cell Line	Colon	colon cancer cell	cistrome
PAF1	Cistrome_1451	GSE70408	GSM1727094	55664_sort_peaks.narrowPeak.bed	Cell Line	Colon	colon cancer cell	cistrome
PAF1	Cistrome_1452	GSE70408	GSM1727095	55665_sort_peaks.narrowPeak.bed	Cell Line	Colon	colon cancer cell	cistrome
PAF1	Cistrome_1453	GSE70408	GSM1727096	55666_sort_peaks.narrowPeak.bed	Cell Line	Colon	colon cancer cell	cistrome
PAF1	Cistrome_1454	GSE70408	GSM1727097	55667_sort_peaks.narrowPeak.bed	Cell Line	Colon	colon cancer cell	cistrome
PAF1	Cistrome_1455	GSE70408	GSM1727098	55668_sort_peaks.narrowPeak.bed	Cell Line	Colon	colon cancer cell	cistrome
PAF1	Cistrome_1456	GSE70408	GSM1727099	55669_sort_peaks.narrowPeak.bed	Cell Line	Colon	colon cancer cell	cistrome
POLR2A	Cistrome_1457	GSE70408	GSM1727100	55670_sort_peaks.narrowPeak.bed	Cell Line	Colon	colon cancer cell	cistrome
POLR2A	Cistrome_1458	GSE70408	GSM1727101	55671_sort_peaks.narrowPeak.bed	Cell Line	Colon	colon cancer cell	cistrome
POLR2A	Cistrome_1459	GSE70408	GSM1727102	55672_sort_peaks.narrowPeak.bed	Cell Line	Colon	colon cancer cell	cistrome
POLR2A	Cistrome_1460	GSE70408	GSM1727103	55673_sort_peaks.narrowPeak.bed	Cell Line	Colon	colon cancer cell	cistrome
POLR2A	Cistrome_1461	GSE70408	GSM1727104	55674_sort_peaks.narrowPeak.bed	Cell Line	Colon	colon cancer cell	cistrome
POLR2A	Cistrome_1462	GSE70408	GSM1727105	55675_sort_peaks.narrowPeak.bed	Cell Line	Colon	colon cancer cell	cistrome
PAF1	Cistrome_1463	GSE70408	GSM1727106	55676_sort_peaks.narrowPeak.bed	Cell Line	Colon	colon cancer cell	cistrome
POLR2A	Cistrome_1464	GSE70408	GSM1727107	55677_sort_peaks.narrowPeak.bed	Cell Line	Colon	colon cancer cell	cistrome
POLR2A	Cistrome_1465	GSE70408	GSM1727108	55678_sort_peaks.narrowPeak.bed	Cell Line	Colon	colon cancer cell	cistrome
POLR2A	Cistrome_1466	GSE70408	GSM1727109	55679_sort_peaks.narrowPeak.bed	Cell Line	Colon	colon cancer cell	cistrome
POLR2A	Cistrome_1467	GSE70408	GSM1727110	55680_sort_peaks.narrowPeak.bed	Cell Line	Colon	colon cancer cell	cistrome
POLR2A	Cistrome_1578	GSE72622	GSM1866693	57088_sort_peaks.narrowPeak.bed	Cell Line	Colon	colon cancer cell	cistrome
POLR2A	Cistrome_1579	GSE72622	GSM1866694	57089_sort_peaks.narrowPeak.bed	Cell Line	Colon	colon cancer cell	cistrome
TRIM28	Cistrome_1580	GSE72622	GSM1866695	57090_sort_peaks.narrowPeak.bed	Cell Line	Colon	colon cancer cell	cistrome
LARP7	Cistrome_1581	GSE72622	GSM1866696	57091_sort_peaks.narrowPeak.bed	Cell Line	Colon	colon cancer cell	cistrome
CDK9	Cistrome_1582	GSE72622	GSM1866698	57093_sort_peaks.narrowPeak.bed	Cell Line	Colon	colon cancer cell	cistrome
CBX3	Cistrome_1922	GSE28115	GSM699727	9228_sort_peaks.narrowPeak.bed	Cell Line	Colon	colon cancer cell	cistrome
CBX3	Cistrome_1923	GSE28115	GSM699729	9230_sort_peaks.narrowPeak.bed	Cell Line	Colon	colon cancer cell	cistrome
CBX3	Cistrome_1924	GSE28115	GSM699734	9231_sort_peaks.narrowPeak.bed	Cell Line	Colon	colon cancer cell	cistrome
CBX3	Cistrome_1925	GSE28115	GSM699735	9232_sort_peaks.narrowPeak.bed	Cell Line	Colon	colon cancer cell	cistrome
POLR2A	Cistrome_1990	GSE30268	GSM749817	1152_sort_peaks.narrowPeak.bed	Cell Line	Colon	colon cancer cell	cistrome
ELL2	Cistrome_1991	GSE30268	GSM749818	1144_sort_peaks.narrowPeak.bed	Cell Line	Colon	colon cancer cell	cistrome
AFF4	Cistrome_1992	GSE30268	GSM749819	1141_sort_peaks.narrowPeak.bed	Cell Line	Colon	colon cancer cell	cistrome
POLR2A	Cistrome_1993	GSE30268	GSM749821	1151_sort_peaks.narrowPeak.bed	Cell Line	Colon	colon cancer cell	cistrome
ELL2	Cistrome_1994	GSE30268	GSM749822	1143_sort_peaks.narrowPeak.bed	Cell Line	Colon	colon cancer cell	cistrome
AFF4	Cistrome_1995	GSE30268	GSM749823	1140_sort_peaks.narrowPeak.bed	Cell Line	Colon	colon cancer cell	cistrome
POLR2A	Cistrome_2092	GSE33664	GSM832460	5800_sort_peaks.narrowPeak.bed	Cell Line	Colon	colon cancer cell	cistrome
POLR2A	Cistrome_2093	GSE33664	GSM832461	5801_sort_peaks.narrowPeak.bed	Cell Line	Colon	colon cancer cell	cistrome
POLR2A	Cistrome_2097	GSE33716	GSM833286	5661_sort_peaks.narrowPeak.bed	Cell Line	Colon	colon cancer cell	cistrome
SP1	Cistrome_2111	GSE34791	GSM855444	5390_sort_peaks.narrowPeak.bed	Cell Line	Colon	colon cancer cell	cistrome
SP1	Cistrome_2112	GSE34791	GSM855445	5391_sort_peaks.narrowPeak.bed	Cell Line	Colon	colon cancer cell	cistrome
SP1	Cistrome_2113	GSE34791	GSM855447	5393_sort_peaks.narrowPeak.bed	Cell Line	Colon	colon cancer cell	cistrome
SP1	Cistrome_2114	GSE34791	GSM855449	5395_sort_peaks.narrowPeak.bed	Cell Line	Colon	colon cancer cell	cistrome
CBX3	Cistrome_2156	GSE28115	GSM898224	9236_sort_peaks.narrowPeak.bed	Cell Line	Colon	colon cancer cell	cistrome
CBX3	Cistrome_2157	GSE36749	GSM898225	9237_sort_peaks.narrowPeak.bed	Cell Line	Colon	colon cancer cell	cistrome
POLR2A	Cistrome_2233	GSE3744736	GSM935426	45715_sort_peaks.narrowPeak.bed	Cell Line	Colon	colon cancer cell	cistrome
CDK8	Cistrome_2353	GSE38258	GSM937561	34078_sort_peaks.narrowPeak.bed	Cell Line	Colon	colorectal cancer cells	cistrome
CDK8	Cistrome_2354	GSE38258	GSM937562	34074_sort_peaks.narrowPeak.bed	Cell Line	Colon	colorectal cancer cells	cistrome
CDK8	Cistrome_2355	GSE38273	GSM937563	34081_sort_peaks.narrowPeak.bed	Cell Line	Colon	colorectal cancer cells	cistrome
TCF7L2	ENCODE_0096	GSE31477	GSM782123	45714_sort_peaks.narrowPeak.bed	Cell Line	Colon	colon cancer cell	ENCODE
CTCF	ENCODE_0479	GSE30263	GSM1022651	45717_sort_peaks.narrowPeak.bed	Cell Line	Colon	Cell Line	ENCODE
CTCF	ENCODE_0480	GSE30263	GSM1022652	45716_sort_peaks.narrowPeak.bed	Cell Line	Colon	Cell Line	ENCODE
FOSL1	ENCODE_0481	GSE32465	GSM1010756	46212_sort_peaks.narrowPeak.bed	Cell Line	Colon	Cell Line	ENCODE
ATF3	ENCODE_0482	GSE32465	GSM1010757	46217_sort_peaks.narrowPeak.bed	Cell Line	Colon	Cell Line	ENCODE
CBX3	ENCODE_0483	GSE32465	GSM1010758	46209_sort_peaks.narrowPeak.bed	Cell Line	Colon	Cell Line	ENCODE
ELF1	ENCODE_0484	GSE32465	GSM1010765	46202_sort_peaks.narrowPeak.bed	Cell Line	Colon	Cell Line	ENCODE
TEAD4	ENCODE_0485	GSE32465	GSM1010772	46210_sort_peaks.narrowPeak.bed	Cell Line	Colon	Cell Line	ENCODE
USF1	ENCODE_0486	GSE32465	GSM1010836	46205_sort_peaks.narrowPeak.bed	Cell Line	Colon	Cell Line	ENCODE
EGR1	ENCODE_0487	GSE32465	GSM1010846	46214_sort_peaks.narrowPeak.bed	Cell Line	Colon	Cell Line	ENCODE
JUND	ENCODE_0488	GSE32465	GSM1010847	46213_sort_peaks.narrowPeak.bed	Cell Line	Colon	Cell Line	ENCODE
RAD21	ENCODE_0489	GSE32465	GSM1010848	46207_sort_peaks.narrowPeak.bed	Cell Line	Colon	Cell Line	ENCODE
SRF	ENCODE_0490	GSE32465	GSM1010851	46211_sort_peaks.narrowPeak.bed	Cell Line	Colon	Cell Line	ENCODE
CEBPB	ENCODE_0491	GSE32465	GSM1010852	46206_sort_peaks.narrowPeak.bed	Cell Line	Colon	Cell Line	ENCODE
REST	ENCODE_0492	GSE32465	GSM1010869	46203_sort_peaks.narrowPeak.bed	Cell Line	Colon	Cell Line	ENCODE
SP1	ENCODE_0493	GSE32465	GSM1010902	46215_sort_peaks.narrowPeak.bed	Cell Line	Colon	Cell Line	ENCODE
CTCF	ENCODE_0494	GSE32465	GSM1010903	46218_sort_peaks.narrowPeak.bed	Cell Line	Colon	Cell Line	ENCODE
MAX	ENCODE_0495	GSE32465	GSM1010904	46216_sort_peaks.narrowPeak.bed	Cell Line	Colon	Cell Line	ENCODE
SIN3A	ENCODE_0496	GSE32465	GSM1010905	46208_sort_peaks.narrowPeak.bed	Cell Line	Colon	Cell Line	ENCODE
YY1	ENCODE_0497	GSE32465	GSM803354	46204_sort_peaks.narrowPeak.bed	Cell Line	Colon	Cell Line	ENCODE
POLR2A	ENCODE_0498	GSE39495	GSM970210	33548_sort_peaks.narrowPeak.bed	Cell Line	Colon	Cell Line	ENCODE
ZBTB33	ENCODE_0499	GSE32465	GSM803458	46200_sort_peaks.narrowPeak.bed	Cell Line	Colon	Cell Line	ENCODE
POLR2A	ENCODE_0500	GSE32465	GSM803474	46201_sort_peaks.narrowPeak.bed	Cell Line	Colon	Cell Line	ENCODE
TCF3	GTRD_0023	GSE78064	GSM2065887	EXP036152_liftoverhg19.bed	Cell Line	Colon	colon cancer cell	GTRD
AFF4	Remap_0055	GSE30267	None	GSE30267.AFF4.HCT116_SERUM_remap2018_hg19__v1_2.bed	Cell Line	Colon	colon cancer cell	remap
ELL2	Remap_0056	GSE30267	None	GSE30267.ELL2.HCT116_SERUM_remap2018_hg19__v1_2.bed	Cell Line	Colon	colon cancer cell	remap
AFF4	Remap_0057	GSE30267	None	GSE30267.AFF4.HCT116_STARVED_remap2018_hg19__v1_2.bed	Cell Line	Colon	colon cancer cell	remap
ELL2	Remap_0058	GSE30267	None	GSE30267.ELL2.HCT116_STARVED_remap2018_hg19__v1_2.bed	Cell Line	Colon	colon cancer cell	remap
BRD4	Remap_0237	GSE57628	None	GSE57628.BRD4.HCT116_remap2018_hg19__v1_2.bed	Cell Line	Colon	colon cancer cell	remap
TOP1	Remap_0238	GSE57628	None	GSE57628.TOP1.HCT116_JQ1_remap2018_hg19__v1_2.bed	Cell Line	Colon	colon cancer cell	remap
ATF3	Remap_0371	GSE74355	None	GSE74355.ATF3.HCT116_CAMP_remap2018_hg19__v1_2.bed	Cell Line	Colon	colon cancer cell	remap
TP53	Remap_0372	GSE74355	None	GSE74355.TP53.HCT116_CAMP_remap2018_hg19__v1_2.bed	Cell Line	Colon	colon cancer cell	remap
ATF3	Remap_0373	GSE74355	None	GSE74355.ATF3.HCT116_DMSO_remap2018_hg19__v1_2.bed	Cell Line	Colon	colon cancer cell	remap
ATF3	Remap_0374	GSE74355	None	GSE74355.ATF3.HCT116_DMSO_KOATF3_remap2018_hg19__v1_2.bed	Cell Line	Colon	colon cancer cell	remap
TP53	Remap_0375	GSE74355	None	GSE74355.TP53.HCT116_DMSO_KOATF3_remap2018_hg19__v1_2.bed	Cell Line	Colon	colon cancer cell	remap
HSF1	Cistrome_2385	GSE38901	GSM951876	37127_sort_peaks.narrowPeak.bed	Cell Line	Colon	None	cistrome
HSF1	Cistrome_2386	GSE38901	GSM951877	37157_sort_peaks.narrowPeak.bed	Cell Line	Colon	None	cistrome
BRD4	Remap_0360	GSE73319	None	GSE73319.BRD4.HCT15_remap2018_hg19__v1_2.bed	Cell Line	Colon	None	remap
TP53	ChIP-Atlas_0617	GSE77225	GSM2046276	SRX1547996	Primary Cell	foreskin	fibroblasts	chip-atlas
TP53	ChIP-Atlas_0618	GSE77225	GSM2046278	SRX1547998	Primary Cell	foreskin	fibroblasts	chip-atlas
ATF3	ChIP-Atlas_0700	GSE81403	GSM2151902	SRX1759184	Primary Cell	abdomen skin	fibroblasts	chip-atlas
ATF3	ChIP-Atlas_0701	GSE81403	GSM2151904	SRX1759186	Primary Cell	abdomen skin	fibroblasts	chip-atlas
LMNA	ChIP-Atlas_0702	GSE81671	GSM2166076	SRX1781647	Primary Cell	dermal	fibroblasts	chip-atlas
LMNA	ChIP-Atlas_0703	GSE81671	GSM2166078	SRX1781649	Primary Cell	dermal	fibroblasts	chip-atlas
LMNA	ChIP-Atlas_0704	GSE81671	GSM2166080	SRX1781651	Primary Cell	dermal	fibroblasts	chip-atlas
LMNA	ChIP-Atlas_0705	GSE81671	GSM2166082	SRX1781653	Primary Cell	dermal	fibroblasts	chip-atlas
LMNA	ChIP-Atlas_0706	GSE81671	GSM2166084	SRX1781655	Primary Cell	dermal	fibroblasts	chip-atlas
LMNA	ChIP-Atlas_0707	GSE81671	GSM2166086	SRX1781657	Primary Cell	dermal	fibroblasts	chip-atlas
LMNA	ChIP-Atlas_0708	GSE81671	GSM2166088	SRX1781659	Primary Cell	dermal	fibroblasts	chip-atlas
YBX1	Cistrome_0227	GSE47539	GSM1151769	36659_sort_peaks.narrowPeak.bed	Cell Line	Kidney	None	cistrome
NR3C1	Cistrome_0261	GSE48374	GSM1176698	41734_sort_peaks.narrowPeak.bed	Cell Line	Kidney	None	cistrome
NR3C1	Cistrome_0262	GSE48374	GSM1176699	41735_sort_peaks.narrowPeak.bed	Cell Line	Kidney	None	cistrome
NR3C1	Cistrome_0263	GSE48374	GSM1176700	41736_sort_peaks.narrowPeak.bed	Cell Line	Kidney	None	cistrome
NR3C1	Cistrome_0264	GSE48374	GSM1176701	41737_sort_peaks.narrowPeak.bed	Cell Line	Kidney	None	cistrome
NR3C1	Cistrome_0265	GSE48374	GSM1176702	41738_sort_peaks.narrowPeak.bed	Cell Line	Kidney	None	cistrome
POLR2A	Cistrome_0278	GSE49134	GSM1192069	47398_sort_peaks.narrowPeak.bed	Cell Line	Kidney	None	cistrome
POLR2A	Cistrome_0279	GSE49134	GSM1192071	47400_sort_peaks.narrowPeak.bed	Cell Line	Kidney	None	cistrome
POLR2A	Cistrome_0280	GSE49134	GSM1192073	47402_sort_peaks.narrowPeak.bed	Cell Line	Kidney	None	cistrome
POLR2A	Cistrome_0281	GSE49134	GSM1192076	47405_sort_peaks.narrowPeak.bed	Cell Line	Kidney	None	cistrome
POLR2A	Cistrome_0282	GSE49134	GSM1192077	47406_sort_peaks.narrowPeak.bed	Cell Line	Kidney	None	cistrome
EP300	Cistrome_0382	GSE51117	GSM1239069	42633_sort_peaks.narrowPeak.bed	Cell Line	Kidney	None	cistrome
EP300	Cistrome_0383	GSE51117	GSM1239070	42634_sort_peaks.narrowPeak.bed	Cell Line	Kidney	None	cistrome
CREBBP	Cistrome_0384	GSE51117	GSM1239073	42637_sort_peaks.narrowPeak.bed	Cell Line	Kidney	None	cistrome
CREBBP	Cistrome_0385	GSE51117	GSM1239074	42638_sort_peaks.narrowPeak.bed	Cell Line	Kidney	None	cistrome
AR	Cistrome_0513	GSE54109	GSM1308228	48084_sort_peaks.narrowPeak.bed	Cell Line	Kidney	None	cistrome
AR	Cistrome_0514	GSE54109	GSM1308229	48085_sort_peaks.narrowPeak.bed	Cell Line	Kidney	None	cistrome
AR	Cistrome_0515	GSE54109	GSM1308230	48086_sort_peaks.narrowPeak.bed	Cell Line	Kidney	None	cistrome
AR	Cistrome_0516	GSE54109	GSM1308231	48087_sort_peaks.narrowPeak.bed	Cell Line	Kidney	None	cistrome
AR	Cistrome_0517	GSE54109	GSM1308232	48088_sort_peaks.narrowPeak.bed	Cell Line	Kidney	None	cistrome
AR	Cistrome_0518	GSE54109	GSM1308233	48089_sort_peaks.narrowPeak.bed	Cell Line	Kidney	None	cistrome
DICER1	Cistrome_0681	GSE56648	GSM1366345	44757_sort_peaks.narrowPeak.bed	Cell Line	Kidney	None	cistrome
DDX21	Cistrome_0694	GSE56802	GSM1369392	50210_sort_peaks.narrowPeak.bed	Cell Line	Kidney	None	cistrome
F2RL1	Cistrome_0788	GSE58660	GSM1416527	49198_sort_peaks.narrowPeak.bed	Cell Line	Kidney	None	cistrome
MYC	Cistrome_0931	GSE60897	GSM1493018	52424_sort_peaks.narrowPeak.bed	Cell Line	Kidney	None	cistrome
MYC	Cistrome_0932	GSE60897	GSM1493019	52425_sort_peaks.narrowPeak.bed	Cell Line	Kidney	None	cistrome
MYC	Cistrome_0933	GSE60897	GSM1493021	52427_sort_peaks.narrowPeak.bed	Cell Line	Kidney	None	cistrome
MYC	Cistrome_0934	GSE60897	GSM1493022	52428_sort_peaks.narrowPeak.bed	Cell Line	Kidney	None	cistrome
MYC	Cistrome_0935	GSE60897	GSM1493023	52429_sort_peaks.narrowPeak.bed	Cell Line	Kidney	None	cistrome
MYC	Cistrome_0936	GSE60897	GSM1493024	52430_sort_peaks.narrowPeak.bed	Cell Line	Kidney	None	cistrome
WDR5	Cistrome_0937	GSE60897	GSM1493026	52432_sort_peaks.narrowPeak.bed	Cell Line	Kidney	None	cistrome
WDR5	Cistrome_0938	GSE60897	GSM1493028	52434_sort_peaks.narrowPeak.bed	Cell Line	Kidney	None	cistrome
WDR5	Cistrome_0939	GSE60897	GSM1493030	52436_sort_peaks.narrowPeak.bed	Cell Line	Kidney	None	cistrome
POLR2A	Cistrome_1490	GSE64332	GSM1820477	55798_sort_peaks.narrowPeak.bed	Cell Line	Kidney	None	cistrome
POLR2A	Cistrome_1491	GSE64332	GSM1820478	55799_sort_peaks.narrowPeak.bed	Cell Line	Kidney	None	cistrome
POLR2A	Cistrome_1492	GSE64332	GSM1820479	55800_sort_peaks.narrowPeak.bed	Cell Line	Kidney	None	cistrome
POLR2A	Cistrome_1493	GSE64332	GSM1820483	55804_sort_peaks.narrowPeak.bed	Cell Line	Kidney	None	cistrome
POLR2A	Cistrome_1494	GSE64332	GSM1820484	55805_sort_peaks.narrowPeak.bed	Cell Line	Kidney	None	cistrome
POLR2A	Cistrome_1495	GSE64332	GSM1820485	55806_sort_peaks.narrowPeak.bed	Cell Line	Kidney	None	cistrome
POLR2A	Cistrome_1583	GSE72800	GSM1872288	58834_sort_peaks.narrowPeak.bed	Cell Line	Kidney	None	cistrome
POLR2A	Cistrome_1584	GSE72800	GSM1872289	58835_sort_peaks.narrowPeak.bed	Cell Line	Kidney	None	cistrome
POLR2A	Cistrome_1585	GSE72800	GSM1872290	58836_sort_peaks.narrowPeak.bed	Cell Line	Kidney	None	cistrome
POLR2A	Cistrome_1586	GSE72800	GSM1872291	58837_sort_peaks.narrowPeak.bed	Cell Line	Kidney	None	cistrome
POLR2A	Cistrome_1587	GSE72800	GSM1872292	58838_sort_peaks.narrowPeak.bed	Cell Line	Kidney	None	cistrome
POLR2A	Cistrome_1588	GSE72800	GSM1872293	58839_sort_peaks.narrowPeak.bed	Cell Line	Kidney	None	cistrome
XRN2	Cistrome_1589	GSE72800	GSM1872294	58840_sort_peaks.narrowPeak.bed	Cell Line	Kidney	None	cistrome
XRN2	Cistrome_1590	GSE72800	GSM1872295	58841_sort_peaks.narrowPeak.bed	Cell Line	Kidney	None	cistrome
XRN2	Cistrome_1591	GSE72800	GSM1872296	58842_sort_peaks.narrowPeak.bed	Cell Line	Kidney	None	cistrome
XRN2	Cistrome_1592	GSE72800	GSM1872297	58843_sort_peaks.narrowPeak.bed	Cell Line	Kidney	None	cistrome
XRN2	Cistrome_1593	GSE72800	GSM1872298	58844_sort_peaks.narrowPeak.bed	Cell Line	Kidney	None	cistrome
XRN2	Cistrome_1594	GSE72800	GSM1872299	58845_sort_peaks.narrowPeak.bed	Cell Line	Kidney	None	cistrome
XRN2	Cistrome_1595	GSE72800	GSM1872300	58846_sort_peaks.narrowPeak.bed	Cell Line	Kidney	None	cistrome
SMN1	Cistrome_1608	GSE73379	GSM1892295	58948_sort_peaks.narrowPeak.bed	Cell Line	Kidney	None	cistrome
SMN1	Cistrome_1609	GSE73379	GSM1892296	58949_sort_peaks.narrowPeak.bed	Cell Line	Kidney	None	cistrome
TAF15	Cistrome_1617	GSE73492	GSM1895987	58996_sort_peaks.narrowPeak.bed	Cell Line	Kidney	None	cistrome
POLR2A	Cistrome_1635	GSE11892	GSM301566	1192_sort_peaks.narrowPeak.bed	Cell Line	Kidney	None	cistrome
POLR2A	Cistrome_1636	GSE11892	GSM301567	1191_sort_peaks.narrowPeak.bed	Cell Line	Kidney	None	cistrome
TRIM28	Cistrome_1926	GSE27929	GSM700353	1178_sort_peaks.narrowPeak.bed	Cell Line	Kidney	None	cistrome
TRIM28	Cistrome_1927	GSE27929	GSM700354	1177_sort_peaks.narrowPeak.bed	Cell Line	Kidney	None	cistrome
TRIM28	Cistrome_1928	GSE27929	GSM700355	1176_sort_peaks.narrowPeak.bed	Cell Line	Kidney	None	cistrome
TRIM28	Cistrome_1929	GSE27929	GSM700356	1175_sort_peaks.narrowPeak.bed	Cell Line	Kidney	None	cistrome
TRIM28	Cistrome_1930	GSE27929	GSM700357	1174_sort_peaks.narrowPeak.bed	Cell Line	Kidney	None	cistrome
TRIM28	Cistrome_1931	GSE27929	GSM700358	1195_sort_peaks.narrowPeak.bed	Cell Line	Kidney	None	cistrome
TRIM28	Cistrome_1932	GSE27929	GSM700359	1194_sort_peaks.narrowPeak.bed	Cell Line	Kidney	None	cistrome
ELK4	Cistrome_1933	GSE27929	GSM700360	1173_sort_peaks.narrowPeak.bed	Cell Line	Kidney	None	cistrome
ELK4	Cistrome_1934	GSE27929	GSM700361	1172_sort_peaks.narrowPeak.bed	Cell Line	Kidney	None	cistrome
TTF2	Cistrome_2139	GSE36185	GSM891239	36230_sort_peaks.narrowPeak.bed	Cell Line	Kidney	None	cistrome
XRN2	Cistrome_2140	GSE36185	GSM891240	36234_sort_peaks.narrowPeak.bed	Cell Line	Kidney	None	cistrome
XRN2	Cistrome_2141	GSE36185	GSM891241	36228_sort_peaks.narrowPeak.bed	Cell Line	Kidney	None	cistrome
POLR2A	Cistrome_2142	GSE36185	GSM891242	36235_sort_peaks.narrowPeak.bed	Cell Line	Kidney	None	cistrome
DCP1A	Cistrome_2143	GSE36185	GSM891243	36226_sort_peaks.narrowPeak.bed	Cell Line	Kidney	None	cistrome
POLR2A	Cistrome_2144	GSE36354	GSM891244	36227_sort_peaks.narrowPeak.bed	Cell Line	Kidney	None	cistrome
POLR2A	Cistrome_2284	GSE7160140	GSM935534	45722_sort_peaks.narrowPeak.bed	Cell Line	Kidney	None	cistrome
ELK4	Cistrome_2314	GSE9106126	GSM935590	45724_sort_peaks.narrowPeak.bed	Cell Line	Kidney	None	cistrome
TRIM28	Cistrome_2315	GSE9185554	GSM935592	45725_sort_peaks.narrowPeak.bed	Cell Line	Kidney	None	cistrome
TCF7L2	ENCODE_0097	GSE31477	GSM782124	45723_sort_peaks.narrowPeak.bed	Cell Line	Kidney	None	ENCODE
CTCF	ENCODE_0477	GSE30263	GSM749668	45720_sort_peaks.narrowPeak.bed	Cell Line	Kidney	Cell Line	ENCODE
CTCF	ENCODE_0478	GSE30263	GSM749687	45721_sort_peaks.narrowPeak.bed	Cell Line	Kidney	Cell Line	ENCODE
BAHD1	Remap_0219	GSE53372	None	GSE53372.BAHD1.HEK293_remap2018_hg19__v1_2.bed	Cell Line	Kidney	None	remap
FOXM1	Remap_0260	GSE60032	None	GSE60032.FOXM1.HEK293_remap2018_hg19__v1_2.bed	Cell Line	Kidney	None	remap
CTCF	Remap_0299	GSE68976	None	GSE68976.CTCF.HEK293_remap2018_hg19__v1_2.bed	Cell Line	Kidney	None	remap
KLF3	Remap_0326	GSE69739	None	GSE69739.KLF3.HEK293_remap2018_hg19__v1_2.bed	Cell Line	Kidney	None	remap
EWSR1	Remap_0363	GSE73492	None	GSE73492.EWSR1.HEK293_remap2018_hg19__v1_2.bed	Cell Line	Kidney	None	remap
DUX4	Remap_0382	GSE75791	None	GSE75791.DUX4.HEK293_remap2018_hg19__v1_2.bed	Cell Line	Kidney	None	remap
MEF2B	Cistrome_1262	GSE67450	GSM1647184	53873_sort_peaks.narrowPeak.bed	Cell Line	Kidney	None	cistrome
MEF2B	Cistrome_1263	GSE67450	GSM1647185	53874_sort_peaks.narrowPeak.bed	Cell Line	Kidney	None	cistrome
MEF2B	Cistrome_1264	GSE67450	GSM1647186	53875_sort_peaks.narrowPeak.bed	Cell Line	Kidney	None	cistrome
MEF2B	Cistrome_1265	GSE67450	GSM1647187	53876_sort_peaks.narrowPeak.bed	Cell Line	Kidney	None	cistrome
MEF2B	Cistrome_1266	GSE67450	GSM1647188	53877_sort_peaks.narrowPeak.bed	Cell Line	Kidney	None	cistrome
MEF2B	Cistrome_1267	GSE67450	GSM1647189	53878_sort_peaks.narrowPeak.bed	Cell Line	Kidney	None	cistrome
ZNF274	ENCODE_0474	GSE24632	GSM607485	1368_sort_peaks.narrowPeak.bed	Cell Line	Cervix	Epithelium	ENCODE
ZNF274	ENCODE_0475	GSE24632	GSM607486	1367_sort_peaks.narrowPeak.bed	Cell Line	Cervix	Epithelium	ENCODE
CTCF	ENCODE_0476	GSE25416	GSM624078	8087_sort_peaks.narrowPeak.bed	Cell Line	Cervix	Epithelium	ENCODE
SUMO1	ChIP-Atlas_0001	GSE41264	GSM1012775	SRX190500	Cell Line	Cervix	Epithelium	chip-atlas
Epitope tags	ChIP-Atlas_0002	GSE42951	GSM1053823	SRX210702	Cell Line	Cervix	Epithelium	chip-atlas
Epitope tags	ChIP-Atlas_0003	GSE42951	GSM1053824	SRX210703	Cell Line	Cervix	Epithelium	chip-atlas
Epitope tags	ChIP-Atlas_0004	GSE45025	GSM1095930	SRX248763	Cell Line	Cervix	Epithelium	chip-atlas
SFMBT1	ChIP-Atlas_0005	GSE45441	GSM1104351	SRX254612	Cell Line	Cervix	Epithelium	chip-atlas
SFMBT1	ChIP-Atlas_0006	GSE45441	GSM1104357	SRX254618	Cell Line	Cervix	Epithelium	chip-atlas
SFMBT1	ChIP-Atlas_0007	GSE45441	GSM1104362	SRX254623	Cell Line	Cervix	Epithelium	chip-atlas
Epitope tags	ChIP-Atlas_0045	GSE51672	GSM1346237	SRX484650	Cell Line	Cervix	Epithelium	chip-atlas
CPSF3L	ChIP-Atlas_0083	GSE58255	GSM1405102	SRX573051	Cell Line	Cervix	Epithelium	chip-atlas
CPSF3L	ChIP-Atlas_0084	GSE58255	GSM1405103	SRX573052	Cell Line	Cervix	Epithelium	chip-atlas
CPSF3L	ChIP-Atlas_0085	GSE58255	GSM1405104	SRX573053	Cell Line	Cervix	Epithelium	chip-atlas
CPSF3L	ChIP-Atlas_0086	GSE58255	GSM1405105	SRX573054	Cell Line	Cervix	Epithelium	chip-atlas
CPSF3L	ChIP-Atlas_0087	GSE58255	GSM1405118	SRX573067	Cell Line	Cervix	Epithelium	chip-atlas
CPSF3L	ChIP-Atlas_0088	GSE58255	GSM1405119	SRX573068	Cell Line	Cervix	Epithelium	chip-atlas
GFP	ChIP-Atlas_0089	GSE58449	GSM1411619	SRX595703	Cell Line	Cervix	Epithelium	chip-atlas
GFP	ChIP-Atlas_0095	GSE58511	GSM1414508	SRX608349	Cell Line	Cervix	Epithelium	chip-atlas
GFP	ChIP-Atlas_0096	GSE58511	GSM1414510	SRX608351	Cell Line	Cervix	Epithelium	chip-atlas
INTS13	ChIP-Atlas_0126	GSE60584	GSM1482883	SRX684293	Cell Line	Cervix	Epithelium	chip-atlas
CPSF3L	ChIP-Atlas_0127	GSE60584	GSM1482887	SRX684297	Cell Line	Cervix	Epithelium	chip-atlas
MIF	ChIP-Atlas_0161	GSE65110	GSM1587485	SRX848603	Cell Line	Cervix	Epithelium	chip-atlas
MIF	ChIP-Atlas_0162	GSE65110	GSM1587487	SRX848605	Cell Line	Cervix	Epithelium	chip-atlas
Epitope tags	ChIP-Atlas_0319	GSE71682	GSM1843183	SRX1131804	Cell Line	Cervix	Epithelium	chip-atlas
Epitope tags	ChIP-Atlas_0320	GSE71682	GSM1843184	SRX1131805	Cell Line	Cervix	Epithelium	chip-atlas
GFP	ChIP-Atlas_0365	GSE75566	GSM1959090	SRX1457801	Cell Line	Cervix	Epithelium	chip-atlas
GFP	ChIP-Atlas_0366	GSE75566	GSM1959091	SRX1457802	Cell Line	Cervix	Epithelium	chip-atlas
GFP	ChIP-Atlas_0367	GSE75566	GSM1959092	SRX1457803	Cell Line	Cervix	Epithelium	chip-atlas
GFP	ChIP-Atlas_0368	GSE75566	GSM1959093	SRX1457804	Cell Line	Cervix	Epithelium	chip-atlas
RPA2	ChIP-Atlas_0577	GSE76661	GSM2033104	SRX1522126	Cell Line	Cervix	Epithelium	chip-atlas
RPA2	ChIP-Atlas_0578	GSE76661	GSM2033105	SRX1522127	Cell Line	Cervix	Epithelium	chip-atlas
RPA1	ChIP-Atlas_0579	GSE76661	GSM2033106	SRX1522128	Cell Line	Cervix	Epithelium	chip-atlas
YY2	ChIP-Atlas_0583	GSE96878	GSM2039081	SRX1530266	Cell Line	Cervix	Epithelium	chip-atlas
GFP	ChIP-Atlas_0628	GSE77854	GSM2060547	SRX1571793	Cell Line	Cervix	Epithelium	chip-atlas
GFP	ChIP-Atlas_0629	GSE77854	GSM2060548	SRX1571794	Cell Line	Cervix	Epithelium	chip-atlas
GFP	ChIP-Atlas_0630	GSE77854	GSM2060549	SRX1571795	Cell Line	Cervix	Epithelium	chip-atlas
GFP	ChIP-Atlas_0631	GSE77854	GSM2060550	SRX1571796	Cell Line	Cervix	Epithelium	chip-atlas
GFP	ChIP-Atlas_0632	GSE77854	GSM2060551	SRX1571797	Cell Line	Cervix	Epithelium	chip-atlas
GFP	ChIP-Atlas_0633	GSE77854	GSM2060552	SRX1571798	Cell Line	Cervix	Epithelium	chip-atlas
GFP	ChIP-Atlas_0648	GSE79834	GSM2104431	SRX1674501	Cell Line	Cervix	Epithelium	chip-atlas
ZMYND8	ChIP-Atlas_0649	GSE79834	GSM2104432	SRX1674502	Cell Line	Cervix	Epithelium	chip-atlas
ZMYND8	ChIP-Atlas_0650	GSE79834	GSM2104433	SRX1674503	Cell Line	Cervix	Epithelium	chip-atlas
ZMYND8	ChIP-Atlas_0651	GSE79834	GSM2104434	SRX1674504	Cell Line	Cervix	Epithelium	chip-atlas
Epitope tags	ChIP-Atlas_0683	GSE71682	GSM2125853	SRX1711633	Cell Line	Cervix	Epithelium	chip-atlas
Epitope tags	ChIP-Atlas_0684	GSE71682	GSM2125854	SRX1711634	Cell Line	Cervix	Epithelium	chip-atlas
Epitope tags	ChIP-Atlas_0709	GSE81671	GSM2166090	SRX1781661	Cell Line	Cervix	Epithelium	chip-atlas
Epitope tags	ChIP-Atlas_0710	GSE81671	GSM2166091	SRX1781662	Cell Line	Cervix	Epithelium	chip-atlas
Epitope tags	ChIP-Atlas_0711	GSE81671	GSM2166092	SRX1781663	Cell Line	Cervix	Epithelium	chip-atlas
LARP7	ChIP-Atlas_0897	GSE87470	GSM2332313	SRX2198831	Cell Line	Cervix	Epithelium	chip-atlas
LARP7	ChIP-Atlas_0898	GSE87470	GSM2332314	SRX2198832	Cell Line	Cervix	Epithelium	chip-atlas
LARP7	ChIP-Atlas_0899	GSE87470	GSM2332315	SRX2198833	Cell Line	Cervix	Epithelium	chip-atlas
LARP7	ChIP-Atlas_0900	GSE87470	GSM2332316	SRX2198834	Cell Line	Cervix	Epithelium	chip-atlas
LARP7	ChIP-Atlas_0901	GSE87470	GSM2332317	SRX2198835	Cell Line	Cervix	Epithelium	chip-atlas
GFP	ChIP-Atlas_1018	GSE94034	GSM2467349	SRX2514366	Cell Line	Cervix	Epithelium	chip-atlas
GFP	ChIP-Atlas_1019	GSE94034	GSM2467351	SRX2514368	Cell Line	Cervix	Epithelium	chip-atlas
GFP	ChIP-Atlas_1020	GSE94034	GSM2467352	SRX2514369	Cell Line	Cervix	Epithelium	chip-atlas
GFP	ChIP-Atlas_1021	GSE94034	GSM2467353	SRX2514370	Cell Line	Cervix	Epithelium	chip-atlas
GFP	ChIP-Atlas_1022	GSE94034	GSM2467354	SRX2514371	Cell Line	Cervix	Epithelium	chip-atlas
GFP	ChIP-Atlas_1023	GSE94034	GSM2467358	SRX2514375	Cell Line	Cervix	Epithelium	chip-atlas
MORC2	ChIP-Atlas_1084	GSE95480	GSM2514481	SRX2598521	Cell Line	Cervix	Epithelium	chip-atlas
MORC2	ChIP-Atlas_1085	GSE95480	GSM2514482	SRX2598522	Cell Line	Cervix	Epithelium	chip-atlas
MORC2	ChIP-Atlas_1086	GSE95480	GSM2514483	SRX2598523	Cell Line	Cervix	Epithelium	chip-atlas
FAM208A	ChIP-Atlas_1087	GSE95480	GSM2514485	SRX2598525	Cell Line	Cervix	Epithelium	chip-atlas
ZBTB48	ChIP-Atlas_1108	GSE96776	GSM2543146	SRX2652436	Cell Line	Cervix	Epithelium	chip-atlas
ZBTB48	ChIP-Atlas_1109	GSE96776	GSM2543147	SRX2652437	Cell Line	Cervix	Epithelium	chip-atlas
ZBTB48	ChIP-Atlas_1110	GSE96776	GSM2543148	SRX2652438	Cell Line	Cervix	Epithelium	chip-atlas
ZBTB48	ChIP-Atlas_1111	GSE96776	GSM2543149	SRX2652439	Cell Line	Cervix	Epithelium	chip-atlas
ZBTB48	ChIP-Atlas_1112	GSE96776	GSM2543150	SRX2652440	Cell Line	Cervix	Epithelium	chip-atlas
ZBTB48	ChIP-Atlas_1113	GSE96776	GSM2543151	SRX2652441	Cell Line	Cervix	Epithelium	chip-atlas
ZBTB48	ChIP-Atlas_1114	GSE96776	GSM2543152	SRX2652442	Cell Line	Cervix	Epithelium	chip-atlas
ZBTB48	ChIP-Atlas_1115	GSE96776	GSM2543153	SRX2652443	Cell Line	Cervix	Epithelium	chip-atlas
MORC2	ChIP-Atlas_1135	GSE95480	GSM2563647	SRX2705124	Cell Line	Cervix	Epithelium	chip-atlas
SMC3	ChIP-Atlas_1247	GSE102884	GSM2747756	SRX3110770	Cell Line	Cervix	Epithelium	chip-atlas
SMC3	ChIP-Atlas_1248	GSE102884	GSM2747757	SRX3110771	Cell Line	Cervix	Epithelium	chip-atlas
SMC3	ChIP-Atlas_1249	GSE102884	GSM2747758	SRX3110772	Cell Line	Cervix	Epithelium	chip-atlas
SMC3	ChIP-Atlas_1250	GSE102884	GSM2747759	SRX3110773	Cell Line	Cervix	Epithelium	chip-atlas
SMC3	ChIP-Atlas_1251	GSE102884	GSM2747760	SRX3110774	Cell Line	Cervix	Epithelium	chip-atlas
SMC3	ChIP-Atlas_1252	GSE102884	GSM2747761	SRX3110775	Cell Line	Cervix	Epithelium	chip-atlas
SMC3	ChIP-Atlas_1253	GSE102884	GSM2747762	SRX3110776	Cell Line	Cervix	Epithelium	chip-atlas
SMC3	ChIP-Atlas_1254	GSE102884	GSM2747763	SRX3110777	Cell Line	Cervix	Epithelium	chip-atlas
CTCF	ChIP-Atlas_1255	GSE102884	GSM2747764	SRX3110778	Cell Line	Cervix	Epithelium	chip-atlas
CTCF	ChIP-Atlas_1256	GSE102884	GSM2747765	SRX3110779	Cell Line	Cervix	Epithelium	chip-atlas
CTCF	ChIP-Atlas_1257	GSE102884	GSM2747766	SRX3110780	Cell Line	Cervix	Epithelium	chip-atlas
CTCF	ChIP-Atlas_1258	GSE102884	GSM2747767	SRX3110781	Cell Line	Cervix	Epithelium	chip-atlas
SMC3	ChIP-Atlas_1297	GSE105004	GSM2813837	SRX3287166	Cell Line	Cervix	Epithelium	chip-atlas
SMC3	ChIP-Atlas_1298	GSE105004	GSM2813838	SRX3287167	Cell Line	Cervix	Epithelium	chip-atlas
SMC3	ChIP-Atlas_1299	GSE105004	GSM2813840	SRX3287169	Cell Line	Cervix	Epithelium	chip-atlas
SMC3	ChIP-Atlas_1300	GSE105004	GSM2813841	SRX3287170	Cell Line	Cervix	Epithelium	chip-atlas
SMC3	ChIP-Atlas_1301	GSE105004	GSM2813843	SRX3287172	Cell Line	Cervix	Epithelium	chip-atlas
SMC3	ChIP-Atlas_1302	GSE105004	GSM2813844	SRX3287173	Cell Line	Cervix	Epithelium	chip-atlas
SMC3	ChIP-Atlas_1303	GSE105004	GSM2813846	SRX3287175	Cell Line	Cervix	Epithelium	chip-atlas
SMC3	ChIP-Atlas_1304	GSE105004	GSM2813847	SRX3287176	Cell Line	Cervix	Epithelium	chip-atlas
MEPCE	ChIP-Atlas_1337	GSE108830	GSM2913912	SRX3536229	Cell Line	Cervix	Epithelium	chip-atlas
PYGO2	ChIP-Atlas_1394	GSE112291	GSM3066262	SRX3841272	Cell Line	Cervix	Epithelium	chip-atlas
PYGO2	ChIP-Atlas_1395	GSE112291	GSM3066263	SRX3841273	Cell Line	Cervix	Epithelium	chip-atlas
GFP	ChIP-Atlas_1402	GSE20303	GSM566168	SRX023662	Cell Line	Cervix	Epithelium	chip-atlas
SUPT20H	ChIP-Atlas_1414	GSE31052	GSM769220	SRX093540	Cell Line	Cervix	Epithelium	chip-atlas
HA	ChIP-Atlas_1416	GSE31794	GSM788633	SRX095385	Cell Line	Cervix	Epithelium	chip-atlas
HA	ChIP-Atlas_1417	GSE31794	GSM788634	SRX095386	Cell Line	Cervix	Epithelium	chip-atlas
ORC1	ChIP-Atlas_1421	GSE37583	GSM922790	SRX144718	Cell Line	Cervix	Epithelium	chip-atlas
BrdU	ChIP-Atlas_1422	GSE37583	GSM922792	SRX144720	Cell Line	Cervix	Epithelium	chip-atlas
BrdU	ChIP-Atlas_1423	GSE37583	GSM922793	SRX144721	Cell Line	Cervix	Epithelium	chip-atlas
BrdU	ChIP-Atlas_1424	GSE37583	GSM922794	SRX144722	Cell Line	Cervix	Epithelium	chip-atlas
BrdU	ChIP-Atlas_1425	GSE37583	GSM922795	SRX144723	Cell Line	Cervix	Epithelium	chip-atlas
BrdU	ChIP-Atlas_1426	GSE37583	GSM922796	SRX144724	Cell Line	Cervix	Epithelium	chip-atlas
BrdU	ChIP-Atlas_1427	GSE37583	GSM922797	SRX144725	Cell Line	Cervix	Epithelium	chip-atlas
BrdU	ChIP-Atlas_1428	GSE37583	GSM922798	SRX144726	Cell Line	Cervix	Epithelium	chip-atlas
SUPT20H	ChIP-Atlas_1433	GSE51334	GSM935615	SRX150694	Cell Line	Cervix	Epithelium	chip-atlas/Encode
RELA	Cistrome_0015	GSE41100	GSM1008530	38291_sort_peaks.narrowPeak.bed	Cell line	Cervix	Epithelium	cistrome
RELA	Cistrome_0016	GSE41100	GSM1008531	38298_sort_peaks.narrowPeak.bed	Cell line	Cervix	Epithelium	cistrome
RELA	Cistrome_0017	GSE41100	GSM1008532	38290_sort_peaks.narrowPeak.bed	Cell line	Cervix	Epithelium	cistrome
MYC	Cistrome_0105	GSE43227	GSM1058989	38115_sort_peaks.narrowPeak.bed	Cell Line	Cervix	Epithelium	cistrome
MAX	Cistrome_0106	GSE43227	GSM1058990	38119_sort_peaks.narrowPeak.bed	Cell Line	Cervix	Epithelium	cistrome
POLR2A	Cistrome_0147	GSE44309	GSM1082937	44134_sort_peaks.narrowPeak.bed	Cell Line	Cervix	Epithelium	cistrome
ZBTB17	Cistrome_0154	GSE44672	GSM1088664	47103_sort_peaks.narrowPeak.bed	Cell Line	Cervix	Epithelium	cistrome
POLR2A	Cistrome_0155	GSE44672	GSM1088665	47104_sort_peaks.narrowPeak.bed	Cell Line	Cervix	Epithelium	cistrome
SPI1	Cistrome_0166	GSE45024	GSM1095933	36032_sort_peaks.narrowPeak.bed	Cell line	Cervix	Epithelium	cistrome
HIRA	Cistrome_0167	GSE45024	GSM1095934	36026_sort_peaks.narrowPeak.bed	Cell line	Cervix	Epithelium	cistrome
RB1	Cistrome_0168	GSE45024	GSM1095936	36028_sort_peaks.narrowPeak.bed	Cell line	Cervix	Epithelium	cistrome
KDM1A	Cistrome_0177	GSE45441	GSM1104352	35568_sort_peaks.narrowPeak.bed	Cell Line	Cervix	Epithelium	cistrome
RCOR1	Cistrome_0178	GSE45441	GSM1104353	35580_sort_peaks.narrowPeak.bed	Cell Line	Cervix	Epithelium	cistrome
KDM1A	Cistrome_0179	GSE45441	GSM1104358	35577_sort_peaks.narrowPeak.bed	Cell Line	Cervix	Epithelium	cistrome
RCOR1	Cistrome_0180	GSE45441	GSM1104359	35572_sort_peaks.narrowPeak.bed	Cell Line	Cervix	Epithelium	cistrome
KDM1A	Cistrome_0181	GSE45441	GSM1104363	35576_sort_peaks.narrowPeak.bed	Cell Line	Cervix	Epithelium	cistrome
RCOR1	Cistrome_0182	GSE45441	GSM1104364	35565_sort_peaks.narrowPeak.bed	Cell Line	Cervix	Epithelium	cistrome
TFAM	Cistrome_0246	GSE48176	GSM1171656	41723_sort_peaks.narrowPeak.bed	Cell Line	Cervix	Epithelium	cistrome
TFAM	Cistrome_0247	GSE48176	GSM1171657	41724_sort_peaks.narrowPeak.bed	Cell Line	Cervix	Epithelium	cistrome
TFAM	Cistrome_0248	GSE48176	GSM1171658	41725_sort_peaks.narrowPeak.bed	Cell Line	Cervix	Epithelium	cistrome
TFAM	Cistrome_0249	GSE48176	GSM1171659	41726_sort_peaks.narrowPeak.bed	Cell Line	Cervix	Epithelium	cistrome
FOXM1	Cistrome_0405	GSE52098	GSM1259354	43194_sort_peaks.narrowPeak.bed	Cell Line	Cervix	Epithelium	cistrome
FOXM1	Cistrome_0406	GSE52098	GSM1259355	43195_sort_peaks.narrowPeak.bed	Cell Line	Cervix	Epithelium	cistrome
CHRM2	Cistrome_0409	GSE52371	GSM1264165	43234_sort_peaks.narrowPeak.bed	Cell Line	Cervix	Epithelium	cistrome
CHRM2	Cistrome_0410	GSE52371	GSM1264168	43237_sort_peaks.narrowPeak.bed	Cell Line	Cervix	Epithelium	cistrome
SUPT5H	Cistrome_0444	GSE53008	GSM1280295	43450_sort_peaks.narrowPeak.bed	Cell Line	Cervix	Epithelium	cistrome
NELFA	Cistrome_0445	GSE53008	GSM1280296	43451_sort_peaks.narrowPeak.bed	Cell Line	Cervix	Epithelium	cistrome
POLR2A	Cistrome_0446	GSE53008	GSM1280297	43452_sort_peaks.narrowPeak.bed	Cell Line	Cervix	Epithelium	cistrome
LMNA	Cistrome_0706	GSE57149	GSM1376179	52220_sort_peaks.narrowPeak.bed	Cell Line	Cervix	Epithelium	cistrome
LMNA	Cistrome_0707	GSE57149	GSM1376181	52222_sort_peaks.narrowPeak.bed	Cell Line	Cervix	Epithelium	cistrome
AFF4	Cistrome_0734	GSE58255	GSM1405078	48993_sort_peaks.narrowPeak.bed	Cell Line	Cervix	Epithelium	cistrome
AFF4	Cistrome_0735	GSE58255	GSM1405079	48994_sort_peaks.narrowPeak.bed	Cell Line	Cervix	Epithelium	cistrome
AFF4	Cistrome_0736	GSE58255	GSM1405080	48995_sort_peaks.narrowPeak.bed	Cell Line	Cervix	Epithelium	cistrome
AFF4	Cistrome_0737	GSE58255	GSM1405081	48996_sort_peaks.narrowPeak.bed	Cell Line	Cervix	Epithelium	cistrome
AFF4	Cistrome_0738	GSE58255	GSM1405082	48997_sort_peaks.narrowPeak.bed	Cell Line	Cervix	Epithelium	cistrome
AFF4	Cistrome_0739	GSE58255	GSM1405083	48998_sort_peaks.narrowPeak.bed	Cell Line	Cervix	Epithelium	cistrome
AFF4	Cistrome_0740	GSE58255	GSM1405084	48999_sort_peaks.narrowPeak.bed	Cell Line	Cervix	Epithelium	cistrome
AFF4	Cistrome_0741	GSE58255	GSM1405085	49000_sort_peaks.narrowPeak.bed	Cell Line	Cervix	Epithelium	cistrome
ELL2	Cistrome_0742	GSE58255	GSM1405086	49001_sort_peaks.narrowPeak.bed	Cell Line	Cervix	Epithelium	cistrome
ELL2	Cistrome_0743	GSE58255	GSM1405087	49002_sort_peaks.narrowPeak.bed	Cell Line	Cervix	Epithelium	cistrome
ELL2	Cistrome_0744	GSE58255	GSM1405088	49003_sort_peaks.narrowPeak.bed	Cell Line	Cervix	Epithelium	cistrome
ELL2	Cistrome_0745	GSE58255	GSM1405089	49004_sort_peaks.narrowPeak.bed	Cell Line	Cervix	Epithelium	cistrome
ELL2	Cistrome_0746	GSE58255	GSM1405090	49005_sort_peaks.narrowPeak.bed	Cell Line	Cervix	Epithelium	cistrome
ELL2	Cistrome_0747	GSE58255	GSM1405091	49006_sort_peaks.narrowPeak.bed	Cell Line	Cervix	Epithelium	cistrome
ELL2	Cistrome_0748	GSE58255	GSM1405092	49007_sort_peaks.narrowPeak.bed	Cell Line	Cervix	Epithelium	cistrome
ELL2	Cistrome_0749	GSE58255	GSM1405093	49008_sort_peaks.narrowPeak.bed	Cell Line	Cervix	Epithelium	cistrome
POLR2A	Cistrome_0750	GSE58255	GSM1405110	49013_sort_peaks.narrowPeak.bed	Cell Line	Cervix	Epithelium	cistrome
POLR2A	Cistrome_0751	GSE58255	GSM1405111	49014_sort_peaks.narrowPeak.bed	Cell Line	Cervix	Epithelium	cistrome
POLR2A	Cistrome_0752	GSE58255	GSM1405112	49015_sort_peaks.narrowPeak.bed	Cell Line	Cervix	Epithelium	cistrome
POLR2A	Cistrome_0753	GSE58255	GSM1405113	49016_sort_peaks.narrowPeak.bed	Cell Line	Cervix	Epithelium	cistrome
POLR2A	Cistrome_0754	GSE58255	GSM1405114	49017_sort_peaks.narrowPeak.bed	Cell Line	Cervix	Epithelium	cistrome
POLR2A	Cistrome_0755	GSE58255	GSM1405115	49018_sort_peaks.narrowPeak.bed	Cell Line	Cervix	Epithelium	cistrome
POLR2A	Cistrome_0756	GSE58255	GSM1405116	49019_sort_peaks.narrowPeak.bed	Cell Line	Cervix	Epithelium	cistrome
POLR2A	Cistrome_0757	GSE58255	GSM1405117	49020_sort_peaks.narrowPeak.bed	Cell Line	Cervix	Epithelium	cistrome
POLR2A	Cistrome_0758	GSE58255	GSM1405120	49023_sort_peaks.narrowPeak.bed	Cell Line	Cervix	Epithelium	cistrome
POLR2A	Cistrome_0759	GSE58255	GSM1405121	49024_sort_peaks.narrowPeak.bed	Cell Line	Cervix	Epithelium	cistrome
EMX1	Cistrome_0785	GSE58511	GSM1414509	49183_sort_peaks.narrowPeak.bed	Cell Line	Cervix	Epithelium	cistrome
POLR2A	Cistrome_0840	GSE59878	GSM1448891	49442_sort_peaks.narrowPeak.bed	Cell Line	Cervix	Epithelium	cistrome
POLR2A	Cistrome_0841	GSE59878	GSM1448893	49444_sort_peaks.narrowPeak.bed	Cell Line	Cervix	Epithelium	cistrome
MLLT3	Cistrome_0914	GSE60366	GSM1477294	50436_sort_peaks.narrowPeak.bed	Cell Line	Cervix	Epithelium	cistrome
MLLT3	Cistrome_0915	GSE60366	GSM1477295	50437_sort_peaks.narrowPeak.bed	Cell Line	Cervix	Epithelium	cistrome
INTS3	Cistrome_0918	GSE60584	GSM1482880	53323_sort_peaks.narrowPeak.bed	Cell Line	Cervix	Epithelium	cistrome
NELFE	Cistrome_0919	GSE60584	GSM1482881	53324_sort_peaks.narrowPeak.bed	Cell Line	Cervix	Epithelium	cistrome
SUPT5H	Cistrome_0920	GSE60584	GSM1482882	53325_sort_peaks.narrowPeak.bed	Cell Line	Cervix	Epithelium	cistrome
POLR2A	Cistrome_0921	GSE60584	GSM1482885	53328_sort_peaks.narrowPeak.bed	Cell Line	Cervix	Epithelium	cistrome
POLR2A	Cistrome_0922	GSE60584	GSM1482889	53332_sort_peaks.narrowPeak.bed	Cell Line	Cervix	Epithelium	cistrome
POLR2A	Cistrome_0923	GSE60584	GSM1482891	53334_sort_peaks.narrowPeak.bed	Cell Line	Cervix	Epithelium	cistrome
POLR2A	Cistrome_0924	GSE60584	GSM1482893	53336_sort_peaks.narrowPeak.bed	Cell Line	Cervix	Epithelium	cistrome
POLR2A	Cistrome_0940	GSE60953	GSM1494444	53344_sort_peaks.narrowPeak.bed	Cell Line	Cervix	Epithelium	cistrome
POLR2A	Cistrome_0941	GSE60953	GSM1494445	53345_sort_peaks.narrowPeak.bed	Cell Line	Cervix	Epithelium	cistrome
CDK9	Cistrome_0942	GSE60953	GSM1494446	53346_sort_peaks.narrowPeak.bed	Cell Line	Cervix	Epithelium	cistrome
CDK9	Cistrome_0943	GSE60953	GSM1494447	53347_sort_peaks.narrowPeak.bed	Cell Line	Cervix	Epithelium	cistrome
EP300	Cistrome_0957	GSE61911	GSM1517093	56231_sort_peaks.narrowPeak.bed	Cell Line	Cervix	Epithelium	cistrome
EP300	Cistrome_0958	GSE61911	GSM1517094	56232_sort_peaks.narrowPeak.bed	Cell Line	Cervix	Epithelium	cistrome
EP300	Cistrome_0959	GSE61911	GSM1517095	56233_sort_peaks.narrowPeak.bed	Cell Line	Cervix	Epithelium	cistrome
EP300	Cistrome_0960	GSE61911	GSM1517096	56234_sort_peaks.narrowPeak.bed	Cell Line	Cervix	Epithelium	cistrome
LMNB1	Cistrome_1096	GSE57149	GSM1541019	52658_sort_peaks.narrowPeak.bed	Cell Line	Cervix	Epithelium	cistrome
DYRK1A	Cistrome_1129	GSE63712	GSM1556079	52718_sort_peaks.narrowPeak.bed	Cell Line	Cervix	Epithelium	cistrome
POLR2A	Cistrome_1191	GSE65323	GSM1592485	55200_sort_peaks.narrowPeak.bed	Cell Line	Cervix	Epithelium	cistrome
POLR2A	Cistrome_1192	GSE65323	GSM1592486	55201_sort_peaks.narrowPeak.bed	Cell Line	Cervix	Epithelium	cistrome
POLR2A	Cistrome_1193	GSE65323	GSM1592487	55202_sort_peaks.narrowPeak.bed	Cell Line	Cervix	Epithelium	cistrome
POLR2A	Cistrome_1194	GSE65323	GSM1592488	55203_sort_peaks.narrowPeak.bed	Cell Line	Cervix	Epithelium	cistrome
EGFR	Cistrome_1195	GSE65323	GSM1592491	55206_sort_peaks.narrowPeak.bed	Cell Line	Cervix	Epithelium	cistrome
EGFR	Cistrome_1196	GSE65323	GSM1592492	55207_sort_peaks.narrowPeak.bed	Cell Line	Cervix	Epithelium	cistrome
MAPK1	Cistrome_1197	GSE65323	GSM1592495	55210_sort_peaks.narrowPeak.bed	Cell Line	Cervix	Epithelium	cistrome
MAPK1	Cistrome_1198	GSE65323	GSM1592496	55211_sort_peaks.narrowPeak.bed	Cell Line	Cervix	Epithelium	cistrome
MAP2K1	Cistrome_1199	GSE65323	GSM1592501	55216_sort_peaks.narrowPeak.bed	Cell Line	Cervix	Epithelium	cistrome
MAP2K1	Cistrome_1200	GSE65323	GSM1592502	55217_sort_peaks.narrowPeak.bed	Cell Line	Cervix	Epithelium	cistrome
HJURP	Cistrome_1202	GSE65482	GSM1598312	52055_sort_peaks.narrowPeak.bed	Cell Line	Cervix	Epithelium	cistrome
HIF1A	Cistrome_1237	GSE66956	GSM1634922	58172_sort_peaks.narrowPeak.bed	Cell Line	Cervix	Epithelium	cistrome
E2F7	Cistrome_1238	GSE66956	GSM1634923	58173_sort_peaks.narrowPeak.bed	Cell Line	Cervix	Epithelium	cistrome
E2F7	Cistrome_1239	GSE66956	GSM1634924	58174_sort_peaks.narrowPeak.bed	Cell Line	Cervix	Epithelium	cistrome
CHRM2	Cistrome_1252	GSE67258	GSM1643142	52969_sort_peaks.narrowPeak.bed	Cell Line	Cervix	Epithelium	cistrome
NELFA	Cistrome_1390	GSE68401	GSM1670872	55465_sort_peaks.narrowPeak.bed	Cell Line	Cervix	Epithelium	cistrome
NELFA	Cistrome_1391	GSE68401	GSM1670873	55466_sort_peaks.narrowPeak.bed	Cell Line	Cervix	Epithelium	cistrome
NELFA	Cistrome_1392	GSE68401	GSM1670874	55467_sort_peaks.narrowPeak.bed	Cell Line	Cervix	Epithelium	cistrome
NELFA	Cistrome_1393	GSE68401	GSM1670875	55468_sort_peaks.narrowPeak.bed	Cell Line	Cervix	Epithelium	cistrome
POLR2A	Cistrome_1529	GSE71848	GSM1846781	56956_sort_peaks.narrowPeak.bed	Cell Line	Cervix	Epithelium	cistrome
GTF2B	Cistrome_1530	GSE71848	GSM1846783	56958_sort_peaks.narrowPeak.bed	Cell Line	Cervix	Epithelium	cistrome
GTF2B	Cistrome_1531	GSE71848	GSM1846785	56960_sort_peaks.narrowPeak.bed	Cell Line	Cervix	Epithelium	cistrome
GTF2B	Cistrome_1532	GSE71848	GSM1846786	56961_sort_peaks.narrowPeak.bed	Cell Line	Cervix	Epithelium	cistrome
GTF2B	Cistrome_1533	GSE71848	GSM1846787	56962_sort_peaks.narrowPeak.bed	Cell Line	Cervix	Epithelium	cistrome
POLR2A	Cistrome_1534	GSE71848	GSM1846789	56964_sort_peaks.narrowPeak.bed	Cell Line	Cervix	Epithelium	cistrome
POLR2A	Cistrome_1535	GSE71848	GSM1846790	56965_sort_peaks.narrowPeak.bed	Cell Line	Cervix	Epithelium	cistrome
POLR2A	Cistrome_1536	GSE71848	GSM1846792	56967_sort_peaks.narrowPeak.bed	Cell Line	Cervix	Epithelium	cistrome
POLR2A	Cistrome_1537	GSE71848	GSM1846793	56968_sort_peaks.narrowPeak.bed	Cell Line	Cervix	Epithelium	cistrome
POLR2A	Cistrome_1538	GSE71848	GSM1846794	56969_sort_peaks.narrowPeak.bed	Cell Line	Cervix	Epithelium	cistrome
POLR2A	Cistrome_1539	GSE71848	GSM1846795	56970_sort_peaks.narrowPeak.bed	Cell Line	Cervix	Epithelium	cistrome
POLR2A	Cistrome_1540	GSE71848	GSM1846796	56971_sort_peaks.narrowPeak.bed	Cell Line	Cervix	Epithelium	cistrome
POLR2A	Cistrome_1541	GSE71848	GSM1846797	56972_sort_peaks.narrowPeak.bed	Cell Line	Cervix	Epithelium	cistrome
POLR2A	Cistrome_1542	GSE71848	GSM1846798	56973_sort_peaks.narrowPeak.bed	Cell Line	Cervix	Epithelium	cistrome
POLR2A	Cistrome_1543	GSE71848	GSM1846799	56974_sort_peaks.narrowPeak.bed	Cell Line	Cervix	Epithelium	cistrome
POLR2A	Cistrome_1544	GSE71848	GSM1846801	56976_sort_peaks.narrowPeak.bed	Cell Line	Cervix	Epithelium	cistrome
POLR2A	Cistrome_1545	GSE71848	GSM1846802	56977_sort_peaks.narrowPeak.bed	Cell Line	Cervix	Epithelium	cistrome
GTF2B	Cistrome_1546	GSE71848	GSM1846803	56978_sort_peaks.narrowPeak.bed	Cell Line	Cervix	Epithelium	cistrome
POLR2A	Cistrome_1547	GSE71848	GSM1846805	56980_sort_peaks.narrowPeak.bed	Cell Line	Cervix	Epithelium	cistrome
POLR2A	Cistrome_1548	GSE71848	GSM1846806	56981_sort_peaks.narrowPeak.bed	Cell Line	Cervix	Epithelium	cistrome
GTF2B	Cistrome_1549	GSE71848	GSM1846807	56982_sort_peaks.narrowPeak.bed	Cell Line	Cervix	Epithelium	cistrome
CTCF	Cistrome_1637	GSE12889	GSM325897	1203_sort_peaks.narrowPeak.bed	Cell Line	Cervix	Epithelium	cistrome
H2AFZ	Cistrome_1640	GSE13308	GSM335956	1232_sort_peaks.narrowPeak.bed	Cell Line	Cervix	Epithelium	cistrome
H2AFZ	Cistrome_1641	GSE13308	GSM335960	1231_sort_peaks.narrowPeak.bed	Cell Line	Cervix	Epithelium	cistrome
POLR2A	Cistrome_1642	GSE14022	GSM352183	38903_sort_peaks.narrowPeak.bed	Cell Line	Cervix	Epithelium	cistrome
POLR2A	Cistrome_1643	GSE14022	GSM352185	38904_sort_peaks.narrowPeak.bed	Cell Line	Cervix	Epithelium	cistrome
POU2F1	Cistrome_1657	GSE14283	GSM357351	1332_sort_peaks.narrowPeak.bed	Cell Line	Cervix	Epithelium	cistrome
STAT1	Cistrome_1666	GSE15353	GSM385503	1361_sort_peaks.narrowPeak.bed	Cell Line	Cervix	Epithelium	cistrome
STAT1	Cistrome_1667	GSE15353	GSM385504	1360_sort_peaks.narrowPeak.bed	Cell Line	Cervix	Epithelium	cistrome
STAT1	Cistrome_1668	GSE15353	GSM385505	1359_sort_peaks.narrowPeak.bed	Cell Line	Cervix	Epithelium	cistrome
STAT1	Cistrome_1669	GSE15353	GSM385506	1358_sort_peaks.narrowPeak.bed	Cell Line	Cervix	Epithelium	cistrome
STAT1	Cistrome_1670	GSE15353	GSM385507	1357_sort_peaks.narrowPeak.bed	Cell Line	Cervix	Epithelium	cistrome
STAT1	Cistrome_1671	GSE15353	GSM385508	1356_sort_peaks.narrowPeak.bed	Cell Line	Cervix	Epithelium	cistrome
STAT1	Cistrome_1672	GSE15353	GSM385510	1354_sort_peaks.narrowPeak.bed	Cell Line	Cervix	Epithelium	cistrome
STAT1	Cistrome_1673	GSE15353	GSM385512	1352_sort_peaks.narrowPeak.bed	Cell Line	Cervix	Epithelium	cistrome
STAT1	Cistrome_1674	GSE15353	GSM385513	1351_sort_peaks.narrowPeak.bed	Cell Line	Cervix	Epithelium	cistrome
STAT1	Cistrome_1675	GSE15353	GSM385514	1350_sort_peaks.narrowPeak.bed	Cell Line	Cervix	Epithelium	cistrome
STAT1	Cistrome_1676	GSE15353	GSM385515	1349_sort_peaks.narrowPeak.bed	Cell Line	Cervix	Epithelium	cistrome
BTAF1	Cistrome_1683	GSE17937	GSM448026	1_sort_peaks.narrowPeak.bed	Cell Line	Cervix	Epithelium	cistrome
GAPDH	Cistrome_1684	GSE17937	GSM448027	2_sort_peaks.narrowPeak.bed	Cell Line	Cervix	Epithelium	cistrome
POLR3A	Cistrome_1729	GSE20072	GSM501710	1329_sort_peaks.narrowPeak.bed	Cell Line	Cervix	Epithelium	cistrome
BDP1	Cistrome_1730	GSE20072	GSM501711	1196_sort_peaks.narrowPeak.bed	Cell Line	Cervix	Epithelium	cistrome
GTF3C1	Cistrome_1731	GSE20072	GSM501712	1230_sort_peaks.narrowPeak.bed	Cell Line	Cervix	Epithelium	cistrome
BRF1	Cistrome_1736	GSE20309	GSM509049	1197_sort_peaks.narrowPeak.bed	Cell Line	Cervix	Epithelium	cistrome
BRF2	Cistrome_1737	GSE20309	GSM509050	1198_sort_peaks.narrowPeak.bed	Cell Line	Cervix	Epithelium	cistrome
POLR3G	Cistrome_1738	GSE20309	GSM509052	1331_sort_peaks.narrowPeak.bed	Cell Line	Cervix	Epithelium	cistrome
POLR3G	Cistrome_1739	GSE20309	GSM509053	1330_sort_peaks.narrowPeak.bed	Cell Line	Cervix	Epithelium	cistrome
GTF3C1	Cistrome_1740	GSE20309	GSM509056	1229_sort_peaks.narrowPeak.bed	Cell Line	Cervix	Epithelium	cistrome
PHF8	Cistrome_1745	GSE20725	GSM520381	1314_sort_peaks.narrowPeak.bed	Cell Line	Cervix	Epithelium	cistrome
PHF8	Cistrome_1748	GSE21108	GSM531964	1313_sort_peaks.narrowPeak.bed	Cell Line	Cervix	Epithelium	cistrome
GATAD1	Cistrome_1758	GSE20303	GSM566155	1219_sort_peaks.narrowPeak.bed	Cell Line	Cervix	Epithelium	cistrome
SGF29	Cistrome_1759	GSE20303	GSM566156	1228_sort_peaks.narrowPeak.bed	Cell Line	Cervix	Epithelium	cistrome
C17orf49	Cistrome_1760	GSE20303	GSM566157	1227_sort_peaks.narrowPeak.bed	Cell Line	Cervix	Epithelium	cistrome
TRRAP	Cistrome_1761	GSE20303	GSM566158	1226_sort_peaks.narrowPeak.bed	Cell Line	Cervix	Epithelium	cistrome
PHF8	Cistrome_1762	GSE20303	GSM566159	1309_sort_peaks.narrowPeak.bed	Cell Line	Cervix	Epithelium	cistrome
GLYR1	Cistrome_1763	GSE20303	GSM566160	1225_sort_peaks.narrowPeak.bed	Cell Line	Cervix	Epithelium	cistrome
GATAD1	Cistrome_1764	GSE20303	GSM566161	1218_sort_peaks.narrowPeak.bed	Cell Line	Cervix	Epithelium	cistrome
SGF29	Cistrome_1765	GSE20303	GSM566162	1224_sort_peaks.narrowPeak.bed	Cell Line	Cervix	Epithelium	cistrome
C17orf49	Cistrome_1766	GSE20303	GSM566163	1223_sort_peaks.narrowPeak.bed	Cell Line	Cervix	Epithelium	cistrome
TRRAP	Cistrome_1767	GSE20303	GSM566164	1222_sort_peaks.narrowPeak.bed	Cell Line	Cervix	Epithelium	cistrome
PHF8	Cistrome_1768	GSE20303	GSM566165	1308_sort_peaks.narrowPeak.bed	Cell Line	Cervix	Epithelium	cistrome
GLYR1	Cistrome_1769	GSE20303	GSM566166	1221_sort_peaks.narrowPeak.bed	Cell Line	Cervix	Epithelium	cistrome
LRWD1	Cistrome_1770	GSE20303	GSM566167	1220_sort_peaks.narrowPeak.bed	Cell Line	Cervix	Epithelium	cistrome
SMARCB1	Cistrome_1791	GSE24398	GSM601398	1345_sort_peaks.narrowPeak.bed	Cell Line	Cervix	Epithelium	cistrome
SMARCA4	Cistrome_1792	GSE24398	GSM601399	1344_sort_peaks.narrowPeak.bed	Cell Line	Cervix	Epithelium	cistrome
SMARCC1	Cistrome_1793	GSE24398	GSM601400	1346_sort_peaks.narrowPeak.bed	Cell Line	Cervix	Epithelium	cistrome
SMARCC2	Cistrome_1794	GSE24398	GSM601401	1347_sort_peaks.narrowPeak.bed	Cell Line	Cervix	Epithelium	cistrome
NR3C1	Cistrome_1798	GSE24518	GSM604648	1307_sort_peaks.narrowPeak.bed	Cell Line	Cervix	Epithelium	cistrome
NR3C1	Cistrome_1799	GSE24518	GSM604649	1306_sort_peaks.narrowPeak.bed	Cell Line	Cervix	Epithelium	cistrome
NR3C1	Cistrome_1800	GSE24518	GSM604650	1305_sort_peaks.narrowPeak.bed	Cell Line	Cervix	Epithelium	cistrome
NR3C1	Cistrome_1801	GSE24518	GSM604651	1304_sort_peaks.narrowPeak.bed	Cell Line	Cervix	Epithelium	cistrome
NR3C1	Cistrome_1802	GSE24518	GSM604652	1303_sort_peaks.narrowPeak.bed	Cell Line	Cervix	Epithelium	cistrome
NR3C1	Cistrome_1803	GSE24518	GSM604653	1302_sort_peaks.narrowPeak.bed	Cell Line	Cervix	Epithelium	cistrome
RELA	Cistrome_1804	GSE24518	GSM604654	1340_sort_peaks.narrowPeak.bed	Cell Line	Cervix	Epithelium	cistrome
RELA	Cistrome_1805	GSE24518	GSM604655	1339_sort_peaks.narrowPeak.bed	Cell Line	Cervix	Epithelium	cistrome
RELA	Cistrome_1806	GSE24518	GSM604656	1338_sort_peaks.narrowPeak.bed	Cell Line	Cervix	Epithelium	cistrome
RELA	Cistrome_1807	GSE24518	GSM604657	1337_sort_peaks.narrowPeak.bed	Cell Line	Cervix	Epithelium	cistrome
RELA	Cistrome_1808	GSE24518	GSM604658	1336_sort_peaks.narrowPeak.bed	Cell Line	Cervix	Epithelium	cistrome
RELA	Cistrome_1809	GSE24518	GSM604659	1335_sort_peaks.narrowPeak.bed	Cell Line	Cervix	Epithelium	cistrome
RELA	Cistrome_1810	GSE24518	GSM604660	1334_sort_peaks.narrowPeak.bed	Cell Line	Cervix	Epithelium	cistrome
RELA	Cistrome_1811	GSE24518	GSM604661	1333_sort_peaks.narrowPeak.bed	Cell Line	Cervix	Epithelium	cistrome
NR3C1	Cistrome_1812	GSE24518	GSM604662	1301_sort_peaks.narrowPeak.bed	Cell Line	Cervix	Epithelium	cistrome
NR3C1	Cistrome_1813	GSE24518	GSM604663	1300_sort_peaks.narrowPeak.bed	Cell Line	Cervix	Epithelium	cistrome
POLR2A	Cistrome_1814	GSE24518	GSM604664	1322_sort_peaks.narrowPeak.bed	Cell Line	Cervix	Epithelium	cistrome
POLR2A	Cistrome_1815	GSE24518	GSM604665	1321_sort_peaks.narrowPeak.bed	Cell Line	Cervix	Epithelium	cistrome
POLR2A	Cistrome_1816	GSE24518	GSM604666	1320_sort_peaks.narrowPeak.bed	Cell Line	Cervix	Epithelium	cistrome
POLR2A	Cistrome_1817	GSE24518	GSM604667	1319_sort_peaks.narrowPeak.bed	Cell Line	Cervix	Epithelium	cistrome
LIN9	Cistrome_1903	GSE27031	GSM665907	5888_sort_peaks.narrowPeak.bed	Cell Line	Cervix	Epithelium	cistrome
LIN9	Cistrome_1904	GSE27031	GSM665908	5889_sort_peaks.narrowPeak.bed	Cell Line	Cervix	Epithelium	cistrome
MYBL2	Cistrome_1905	GSE27031	GSM665909	5890_sort_peaks.narrowPeak.bed	Cell Line	Cervix	Epithelium	cistrome
MYBL2	Cistrome_1906	GSE27031	GSM665910	5891_sort_peaks.narrowPeak.bed	Cell Line	Cervix	Epithelium	cistrome
MYC	Cistrome_1973	GSE32883	GSM748533	8098_sort_peaks.narrowPeak.bed	Cell Line	Cervix	Epithelium	cistrome
MYC	Cistrome_1974	GSE32883	GSM748534	8099_sort_peaks.narrowPeak.bed	Cell Line	Cervix	Epithelium	cistrome
POLR2A	Cistrome_1975	GSE32883	GSM748535	8100_sort_peaks.narrowPeak.bed	Cell Line	Cervix	Epithelium	cistrome
POLR2A	Cistrome_1976	GSE32883	GSM748536	8101_sort_peaks.narrowPeak.bed	Cell Line	Cervix	Epithelium	cistrome
POLR2A	Cistrome_2019	GSE30895	GSM766171	1316_sort_peaks.narrowPeak.bed	Cell Line	Cervix	Epithelium	cistrome
POLR2A	Cistrome_2020	GSE30895	GSM766172	1315_sort_peaks.narrowPeak.bed	Cell Line	Cervix	Epithelium	cistrome
HCFC1	Cistrome_2026	GSE31419	GSM779425	9205_sort_peaks.narrowPeak.bed	Cell Line	Cervix	Epithelium	cistrome
HCFC1	Cistrome_2027	GSE31419	GSM779426	9206_sort_peaks.narrowPeak.bed	Cell Line	Cervix	Epithelium	cistrome
ZNF143	Cistrome_2028	GSE31419	GSM779430	9210_sort_peaks.narrowPeak.bed	Cell Line	Cervix	Epithelium	cistrome
THAP1	Cistrome_2029	GSE31419	GSM779431	9211_sort_peaks.narrowPeak.bed	Cell Line	Cervix	Epithelium	cistrome
GABPA	Cistrome_2030	GSE31419	GSM779432	9212_sort_peaks.narrowPeak.bed	Cell Line	Cervix	Epithelium	cistrome
YY1	Cistrome_2031	GSE31419	GSM779433	9213_sort_peaks.narrowPeak.bed	Cell Line	Cervix	Epithelium	cistrome
POLR2B	Cistrome_2032	GSE31419	GSM779436	9216_sort_peaks.narrowPeak.bed	Cell Line	Cervix	Epithelium	cistrome
POLR2A	Cistrome_2067	GSE32442	GSM802741	5566_sort_peaks.narrowPeak.bed	Cell Line	Cervix	Epithelium	cistrome
POLR2A	Cistrome_2068	GSE32442	GSM802742	5567_sort_peaks.narrowPeak.bed	Cell Line	Cervix	Epithelium	cistrome
POLR2A	Cistrome_2069	GSE32442	GSM802743	5568_sort_peaks.narrowPeak.bed	Cell Line	Cervix	Epithelium	cistrome
POLR2M	Cistrome_2070	GSE32442	GSM802744	5569_sort_peaks.narrowPeak.bed	Cell Line	Cervix	Epithelium	cistrome
POLR2M	Cistrome_2071	GSE32442	GSM802745	5570_sort_peaks.narrowPeak.bed	Cell Line	Cervix	Epithelium	cistrome
POLR2A	Cistrome_2072	GSE32442	GSM802746	5571_sort_peaks.narrowPeak.bed	Cell Line	Cervix	Epithelium	cistrome
POLR2A	Cistrome_2073	GSE32442	GSM802747	5572_sort_peaks.narrowPeak.bed	Cell Line	Cervix	Epithelium	cistrome
E2F7	Cistrome_2076	GSE32673	GSM810993	5777_sort_peaks.narrowPeak.bed	Cell Line	Cervix	Epithelium	cistrome
HNRNPL	Cistrome_2098	GSE33887	GSM838385	8524_sort_peaks.narrowPeak.bed	Cell Line	Cervix	Epithelium	cistrome
HNRNPL	Cistrome_2099	GSE33887	GSM838386	8525_sort_peaks.narrowPeak.bed	Cell Line	Cervix	Epithelium	cistrome
VEZF1	Cistrome_2119	GSE34785	GSM866196	8532_sort_peaks.narrowPeak.bed	Cell Line	Cervix	Epithelium	cistrome
VEZF1	Cistrome_2120	GSE34785	GSM866197	8533_sort_peaks.narrowPeak.bed	Cell Line	Cervix	Epithelium	cistrome
POLR2A	Cistrome_2121	GSE34785	GSM866198	8534_sort_peaks.narrowPeak.bed	Cell Line	Cervix	Epithelium	cistrome
TTF2	Cistrome_2135	GSE36185	GSM891233	36232_sort_peaks.narrowPeak.bed	Cell Line	Cervix	Epithelium	cistrome
TTF2	Cistrome_2136	GSE36185	GSM891234	36238_sort_peaks.narrowPeak.bed	Cell Line	Cervix	Epithelium	cistrome
XRN2	Cistrome_2137	GSE36185	GSM891235	36237_sort_peaks.narrowPeak.bed	Cell Line	Cervix	Epithelium	cistrome
DCP1A	Cistrome_2138	GSE36185	GSM891236	36231_sort_peaks.narrowPeak.bed	Cell Line	Cervix	Epithelium	cistrome
FOS	Cistrome_2176	GSE289618	GSM935317	45772_sort_peaks.narrowPeak.bed	Cell Line	Cervix	Epithelium	cistrome
MAX	Cistrome_2177	GSE329332	GSM935318	45749_sort_peaks.narrowPeak.bed	Cell Line	Cervix	Epithelium	cistrome
MYC	Cistrome_2179	GSE408760	GSM935320	45745_sort_peaks.narrowPeak.bed	Cell Line	Cervix	Epithelium	cistrome
ELK1	Cistrome_2180	GSE527902	GSM935326	45729_sort_peaks.narrowPeak.bed	Cell Line	Cervix	Epithelium	cistrome
JUND	Cistrome_2181	GSE567616	GSM935328	45743_sort_peaks.narrowPeak.bed	Cell Line	Cervix	Epithelium	cistrome
JUN	Cistrome_2187	GSE1004470	GSM935341	45744_sort_peaks.narrowPeak.bed	Cell Line	Cervix	Epithelium	cistrome
GTF3C2	Cistrome_2188	GSE1044184	GSM935342	45756_sort_peaks.narrowPeak.bed	Cell Line	Cervix	Epithelium	cistrome
ELK4	Cistrome_2193	GSE1361896	GSM935351	45755_sort_peaks.narrowPeak.bed	Cell Line	Cervix	Epithelium	cistrome
STAT1	Cistrome_2198	GSE1600180	GSM935360	45775_sort_peaks.narrowPeak.bed	Cell Line	Cervix	Epithelium	cistrome
ZKSCAN1	Cistrome_2200	GSE1679608	GSM935362	45786_sort_peaks.narrowPeak.bed	Cell Line	Cervix	Epithelium	cistrome
E2F4	Cistrome_2202	GSE1759036	GSM935365	45752_sort_peaks.narrowPeak.bed	Cell Line	Cervix	Epithelium	cistrome
E2F1	Cistrome_2203	GSE1798750	GSM935366	45750_sort_peaks.narrowPeak.bed	Cell Line	Cervix	Epithelium	cistrome
TFAP2A	Cistrome_2204	GSE1838464	GSM935367	45753_sort_peaks.narrowPeak.bed	Cell Line	Cervix	Epithelium	cistrome
NR2C2	Cistrome_2206	GSE1917892	GSM935369	45783_sort_peaks.narrowPeak.bed	Cell Line	Cervix	Epithelium	cistrome
TFAP2C	Cistrome_2207	GSE1957606	GSM935370	45770_sort_peaks.narrowPeak.bed	Cell Line	Cervix	Epithelium	cistrome
POLR2A	Cistrome_2215	GSE2434174	GSM935383	45785_sort_peaks.narrowPeak.bed	Cell Line	Cervix	Epithelium	cistrome
SMC3	Cistrome_2216	GSE2473888	GSM935384	45759_sort_peaks.narrowPeak.bed	Cell Line	Cervix	Epithelium	cistrome
POLR2A	Cistrome_2222	GSE2831314	GSM935395	45731_sort_peaks.narrowPeak.bed	Cell Line	Cervix	Epithelium	cistrome
MAX	Cistrome_2225	GSE3228454	GSM935405	45778_sort_peaks.narrowPeak.bed	Cell Line	Cervix	Epithelium	cistrome
NFYB	Cistrome_2227	GSE3347596	GSM935408	45758_sort_peaks.narrowPeak.bed	Cell Line	Cervix	Epithelium	cistrome
ZZZ3	Cistrome_2231	GSE3585880	GSM935416	45735_sort_peaks.narrowPeak.bed	Cell Line	Cervix	Epithelium	cistrome
CHD2	Cistrome_2235	GSE3943306	GSM935432	45764_sort_peaks.narrowPeak.bed	Cell Line	Cervix	Epithelium	cistrome
BRF2	Cistrome_2237	GSE4062448	GSM935435	45739_sort_peaks.narrowPeak.bed	Cell Line	Cervix	Epithelium	cistrome
ZNF143	Cistrome_2238	GSE4102162	GSM935436	45738_sort_peaks.narrowPeak.bed	Cell Line	Cervix	Epithelium	cistrome
ZNF274	Cistrome_2241	GSE4539016	GSM935459	45727_sort_peaks.narrowPeak.bed	Cell Line	Cervix	Epithelium	cistrome
E2F6	Cistrome_2254	GSE5174440	GSM935476	45776_sort_peaks.narrowPeak.bed	Cell Line	Cervix	Epithelium	cistrome
E2F1	Cistrome_2257	GSE5492152	GSM935484	45754_sort_peaks.narrowPeak.bed	Cell Line	Cervix	Epithelium	cistrome
BDP1	Cistrome_2258	GSE5531866	GSM935486	45740_sort_peaks.narrowPeak.bed	Cell Line	Cervix	Epithelium	cistrome
POLR3A	Cistrome_2261	GSE5651008	GSM935489	45763_sort_peaks.narrowPeak.bed	Cell Line	Cervix	Epithelium	cistrome
MXI1	Cistrome_2267	GSE6008434	GSM935498	45774_sort_peaks.narrowPeak.bed	Cell Line	Cervix	Epithelium	cistrome
EP300	Cistrome_2269	GSE6087862	GSM935500	45728_sort_peaks.narrowPeak.bed	Cell Line	Cervix	Epithelium	cistrome
NFYA	Cistrome_2275	GSE6405574	GSM935508	45769_sort_peaks.narrowPeak.bed	Cell Line	Cervix	Epithelium	cistrome
SMARCA4	Cistrome_2277	GSE6485002	GSM935511	45768_sort_peaks.narrowPeak.bed	Cell Line	Cervix	Epithelium	cistrome
BRCA1	Cistrome_2294	GSE7676422	GSM935552	45736_sort_peaks.narrowPeak.bed	Cell Line	Cervix	Epithelium	cistrome
CEBPB	Cistrome_2295	GSE7716136	GSM935553	45762_sort_peaks.narrowPeak.bed	Cell Line	Cervix	Epithelium	cistrome
GTF2F1	Cistrome_2296	GSE7755850	GSM935554	45737_sort_peaks.narrowPeak.bed	Cell Line	Cervix	Epithelium	cistrome
PRDM1	Cistrome_2297	GSE7795564	GSM935555	45747_sort_peaks.narrowPeak.bed	Cell Line	Cervix	Epithelium	cistrome
RFX5	Cistrome_2298	GSE7994134	GSM935560	45730_sort_peaks.narrowPeak.bed	Cell Line	Cervix	Epithelium	cistrome
USF2	Cistrome_2299	GSE8033848	GSM935561	45741_sort_peaks.narrowPeak.bed	Cell Line	Cervix	Epithelium	cistrome
IRF3	Cistrome_2303	GSE8351560	GSM935570	45748_sort_peaks.narrowPeak.bed	Cell Line	Cervix	Epithelium	cistrome
RAD21	Cistrome_2304	GSE8391274	GSM935571	45757_sort_peaks.narrowPeak.bed	Cell Line	Cervix	Epithelium	cistrome
RCOR1	Cistrome_2309	GSE8669272	GSM935578	45777_sort_peaks.narrowPeak.bed	Cell Line	Cervix	Epithelium	cistrome
BRF1	Cistrome_2313	GSE8828128	GSM935582	45766_sort_peaks.narrowPeak.bed	Cell Line	Cervix	Epithelium	cistrome
TBP	Cistrome_2325	GSE9582694	GSM935606	45781_sort_peaks.narrowPeak.bed	Cell Line	Cervix	Epithelium	cistrome
TCF7L2	Cistrome_2335	GSE10138690	GSM935625	45751_sort_peaks.narrowPeak.bed	Cell Line	Cervix	Epithelium	cistrome
SMARCB1	Cistrome_2342	GSE10456402	GSM935635	45779_sort_peaks.narrowPeak.bed	Cell Line	Cervix	Epithelium	cistrome
NRF1	Cistrome_2343	GSE10496116	GSM935636	45765_sort_peaks.narrowPeak.bed	Cell Line	Cervix	Epithelium	cistrome
SMARCC1	Cistrome_2344	GSE10535830	GSM935637	45732_sort_peaks.narrowPeak.bed	Cell Line	Cervix	Epithelium	cistrome
SMARCC2	Cistrome_2345	GSE10575544	GSM935638	45787_sort_peaks.narrowPeak.bed	Cell Line	Cervix	Epithelium	cistrome
H2AFZ	Cistrome_2367	GSE38284	GSM937968	36241_sort_peaks.narrowPeak.bed	Cell Line	Cervix	Epithelium	cistrome
POLR2A	Cistrome_2376	GSE38303	GSM938416	36357_sort_peaks.narrowPeak.bed	Cell Line	Cervix	Epithelium	cistrome
FOXK1	Cistrome_2391	GSE39138	GSM956689	9505_sort_peaks.narrowPeak.bed	Cell Line	Cervix	Epithelium	cistrome
FOXK1	Cistrome_2392	GSE39138	GSM956690	9506_sort_peaks.narrowPeak.bed	Cell Line	Cervix	Epithelium	cistrome
ZNF143	Cistrome_2400	GSE39263	GSM959045	36775_sort_peaks.narrowPeak.bed	Cell Line	Cervix	Epithelium	cistrome
ZNF143	Cistrome_2401	GSE39263	GSM959046	36771_sort_peaks.narrowPeak.bed	Cell Line	Cervix	Epithelium	cistrome
H2AFZ	ENCODE_0017	GSE51334	GSM1003483	45290_sort_peaks.narrowPeak.bed	Cell Line	Cervix	Epithelium	ENCODE
EZH2	ENCODE_0027	GSE51334	GSM1003520	45287_sort_peaks.narrowPeak.bed	Cell Line	Cervix	Epithelium	ENCODE
HCFC1	ENCODE_0069	GSE31477	GSM1003618	45767_sort_peaks.narrowPeak.bed	Cell Line	Cervix	Epithelium	ENCODE
POLR2A	ENCODE_0077	GSE12783	GSM320734	1328_sort_peaks.narrowPeak.bed	Cell Line	Cervix	Epithelium	ENCODE
POLR2A	ENCODE_0078	GSE12783	GSM320735	1327_sort_peaks.narrowPeak.bed	Cell Line	Cervix	Epithelium	ENCODE
STAT1	ENCODE_0079	GSE12783	GSM320736	1362_sort_peaks.narrowPeak.bed	Cell Line	Cervix	Epithelium	ENCODE
MAZ	ENCODE_0098	GSE51334	GSM935272	45761_sort_peaks.narrowPeak.bed	Cell Line	Cervix	Epithelium	ENCODE
STAT3	ENCODE_0101	GSE51334	GSM935276	45771_sort_peaks.narrowPeak.bed	Cell Line	Cervix	Epithelium	ENCODE
MAFK	ENCODE_0106	GSE51334	GSM935290	45746_sort_peaks.narrowPeak.bed	Cell Line	Cervix	Epithelium	ENCODE
KAT2B	ENCODE_0116	GSE51334	GSM935302	45742_sort_peaks.narrowPeak.bed	Cell Line	Cervix	Epithelium	ENCODE
NR2C2	ENCODE_0456	GSE24685	GSM608159	1299_sort_peaks.narrowPeak.bed	Cell Line	Cervix	cell line	ENCODE
NR2C2	ENCODE_0457	GSE24685	GSM608160	1298_sort_peaks.narrowPeak.bed	Cell Line	Cervix	cell line	ENCODE
ELK4	ENCODE_0458	GSE24685	GSM608161	1215_sort_peaks.narrowPeak.bed	Cell Line	Cervix	cell line	ENCODE
ELK4	ENCODE_0459	GSE24685	GSM608162	1214_sort_peaks.narrowPeak.bed	Cell Line	Cervix	cell line	ENCODE
ELK1	ENCODE_0460	GSE24685	GSM608163	1213_sort_peaks.narrowPeak.bed	Cell Line	Cervix	cell line	ENCODE
POLR2A	ENCODE_0461	GSE29611	GSM733759	45276_sort_peaks.narrowPeak.bed	Cell Line	Cervix	cell line	ENCODE
CTCF	ENCODE_0462	GSE29611	GSM733785	45279_sort_peaks.narrowPeak.bed	Cell Line	Cervix	cell line	ENCODE
CTCF	ENCODE_0463	GSE30263	GSM749729	45733_sort_peaks.narrowPeak.bed	Cell Line	Cervix	cell line	ENCODE
CTCF	ENCODE_0464	GSE30263	GSM749739	45734_sort_peaks.narrowPeak.bed	Cell Line	Cervix	cell line	ENCODE
TCF7L2	ENCODE_0465	GSE51334	GSM816436	45782_sort_peaks.narrowPeak.bed	Cell Line	Cervix	cell line	ENCODE
POLR2A	ENCODE_0466	GSE39495	GSM970211	33551_sort_peaks.narrowPeak.bed	Cell Line	Cervix	cell line	ENCODE
POLR2A	ENCODE_0467	GSE33213	GSM822273	45784_sort_peaks.narrowPeak.bed	Cell Line	Cervix	cell line	ENCODE
CTCF	ENCODE_0468	GSE33213	GSM822285	45760_sort_peaks.narrowPeak.bed	Cell Line	Cervix	cell line	ENCODE
MYC	ENCODE_0469	GSE33213	GSM822286	45780_sort_peaks.narrowPeak.bed	Cell Line	Cervix	cell line	ENCODE
GABPA	ENCODE_0470	GSE32465	GSM803454	46219_sort_peaks.narrowPeak.bed	Cell Line	Cervix	cell line	ENCODE
TAF1	ENCODE_0471	GSE32465	GSM803455	46221_sort_peaks.narrowPeak.bed	Cell Line	Cervix	cell line	ENCODE
REST	ENCODE_0472	GSE32465	GSM803478	46222_sort_peaks.narrowPeak.bed	Cell Line	Cervix	cell line	ENCODE
POLR2A	ENCODE_0473	GSE32465	GSM803533	46220_sort_peaks.narrowPeak.bed	Cell Line	Cervix	cell line	ENCODE
ZBTB16	GTRD_0008	GSE61911	GSM1517144	EXP034077_liftoverhg19.bed	Cell Line	Cervix	Epithelium	GTRD
ZBTB16	GTRD_0009	GSE61911	GSM1517145	EXP034076_liftoverhg19.bed	Cell Line	Cervix	Epithelium	GTRD
ZFHX3	GTRD_0010	GSE61911	GSM1517148	EXP034078_liftoverhg19.bed	Cell Line	Cervix	Epithelium	GTRD
YY1	GTRD_0013	GSE69758	GSM1708340	EXP036996_liftoverhg19.bed	Cell Line	Cervix	Epithelium	GTRD
SGF29	Remap_0009	GSE20303	None	GSE20303.SGF29.HELA_remap2018_hg19__v1_2.bed	Cell Line	Cervix	Epithelium	remap
E2F1	Remap_0019	GSE22478	None	GSE22478.E2F1.HELA_remap2018_hg19__v1_2.bed	Cell Line	Cervix	Epithelium	remap
PHF8	Remap_0020	GSE22478	None	GSE22478.PHF8.HELA_remap2018_hg19__v1_2.bed	Cell Line	Cervix	Epithelium	remap
SMC4	Remap_0021	GSE22478	None	GSE22478.SMC4.HELA_M_remap2018_hg19__v1_2.bed	Cell Line	Cervix	Epithelium	remap
DDX5	Remap_0024	GSE24126	None	GSE24126.DDX5.HELA_remap2018_hg19__v1_2.bed	Cell Line	Cervix	Epithelium	remap
GABPA	Remap_0062	GSE31417	None	GSE31417.GABPA.HELA_remap2018_hg19__v1_2.bed	Cell Line	Cervix	Epithelium	remap
HCFC1	Remap_0063	GSE31417	None	GSE31417.HCFC1.HELA_remap2018_hg19__v1_2.bed	Cell Line	Cervix	Epithelium	remap
THAP11	Remap_0064	GSE31417	None	GSE31417.THAP11.HELA_remap2018_hg19__v1_2.bed	Cell Line	Cervix	Epithelium	remap
YY1	Remap_0065	GSE31417	None	GSE31417.YY1.HELA_remap2018_hg19__v1_2.bed	Cell Line	Cervix	Epithelium	remap
ZNF143	Remap_0066	GSE31417	None	GSE31417.ZNF143.HELA_remap2018_hg19__v1_2.bed	Cell Line	Cervix	Epithelium	remap
AFF4	Remap_0125	GSE40632	None	GSE40632.AFF4.HELA_remap2018_hg19__v1_2.bed	Cell Line	Cervix	Epithelium	remap
ELL2	Remap_0126	GSE40632	None	GSE40632.ELL2.HELA_remap2018_hg19__v1_2.bed	Cell Line	Cervix	Epithelium	remap
MBD2	Remap_0129	GSE41006	GSM1006707	GSE41006.MBD2.HELA_remap2018_hg19__v1_2.bed	Cell Line	Cervix	Epithelium	remap
MBD3	Remap_0130	GSE41006	GSM1006708	GSE41006.MBD3.HELA_remap2018_hg19__v1_2.bed	Cell Line	Cervix	Epithelium	remap
MYC	Remap_0150	GSE44672	None	GSE44672.MYC.HELA_remap2018_hg19__v1_2.bed	Cell Line	Cervix	Epithelium	remap
UBN1	Remap_0153	GSE45024	None	GSE45024.UBN1.HELA_remap2018_hg19__v1_2.bed	Cell Line	Cervix	Epithelium	remap
HMBOX1	Remap_0160	GSE46237	None	GSE46237.HMBOX1.HELA_remap2018_hg19__v1_2.bed	Cell Line	Cervix	Epithelium	remap
NR2C2	Remap_0161	GSE46237	None	GSE46237.NR2C2.HELA_remap2018_hg19__v1_2.bed	Cell Line	Cervix	Epithelium	remap
NR2F2	Remap_0162	GSE46237	None	GSE46237.NR2F2.HELA_remap2018_hg19__v1_2.bed	Cell Line	Cervix	Epithelium	remap
TERF2	Remap_0163	GSE46237	None	GSE46237.TERF2.HELA_remap2018_hg19__v1_2.bed	Cell Line	Cervix	Epithelium	remap
BRD4	Remap_0202	GSE51633	GSM1249906	GSE51633.BRD4.HELA_remap2018_hg19__v1_2.bed	Cell Line	Cervix	Epithelium	remap
JMJD6	Remap_0203	GSE51633	GSM1249905	GSE51633.JMJD6.HELA_remap2018_hg19__v1_2.bed	Cell Line	Cervix	Epithelium	remap
ZMYND11	Remap_0204	GSE51672	None	GSE51672.ZMYND11.HELA_remap2018_hg19__v1_2.bed	Cell Line	Cervix	Epithelium	remap
SPI1	Cistrome_0708	GSE57227	GSM1377533	48704_sort_peaks.narrowPeak.bed	primary cell	Liver	hepatocytes	cistrome
SPI1	Cistrome_0709	GSE57227	GSM1377535	48706_sort_peaks.narrowPeak.bed	primary cell	Liver	hepatocytes	cistrome
NIPBL	ChIP-Atlas_0585	GSE76893	GSM2040024	SRX1531772	Cell Line	Liver	Epithelium	chip-atlas
MED1	ChIP-Atlas_0586	GSE76893	GSM2040025	SRX1531773	Cell Line	Liver	Epithelium	chip-atlas
SMC1A	ChIP-Atlas_0587	GSE76893	GSM2040026	SRX1531774	Cell Line	Liver	Epithelium	chip-atlas
NIPBL	ChIP-Atlas_0588	GSE76893	GSM2040028	SRX1531776	Cell Line	Liver	Epithelium	chip-atlas
MED1	ChIP-Atlas_0589	GSE76893	GSM2040029	SRX1531777	Cell Line	Liver	Epithelium	chip-atlas
SMC1A	ChIP-Atlas_0590	GSE76893	GSM2040030	SRX1531778	Cell Line	Liver	Epithelium	chip-atlas
FOXA2	ChIP-Atlas_0949	GSE90454	GSM2401454	SRX2368886	Cell Line	Liver	Epithelium	chip-atlas
SMARCA4	ChIP-Atlas_1224	GSE102559	GSM2740926	SRX3089108	Cell Line	Liver	Epithelium	chip-atlas
SMARCA4	ChIP-Atlas_1225	GSE102559	GSM2740927	SRX3089109	Cell Line	Liver	Epithelium	chip-atlas
SMARCA4	ChIP-Atlas_1226	GSE102559	GSM2740928	SRX3089110	Cell Line	Liver	Epithelium	chip-atlas
SMARCA4	ChIP-Atlas_1227	GSE102559	GSM2740929	SRX3089111	Cell Line	Liver	Epithelium	chip-atlas
SMARCA2	ChIP-Atlas_1228	GSE102559	GSM2740930	SRX3089112	Cell Line	Liver	Epithelium	chip-atlas
SMARCA2	ChIP-Atlas_1229	GSE102559	GSM2740931	SRX3089113	Cell Line	Liver	Epithelium	chip-atlas
SMARCA2	ChIP-Atlas_1230	GSE102559	GSM2740932	SRX3089114	Cell Line	Liver	Epithelium	chip-atlas
SMARCA2	ChIP-Atlas_1231	GSE102559	GSM2740933	SRX3089115	Cell Line	Liver	Epithelium	chip-atlas
INO80	ChIP-Atlas_1317	GSE107730	GSM2877257	SRX3445797	Cell Line	Liver	Epithelium	chip-atlas
INO80	ChIP-Atlas_1318	GSE107730	GSM2877258	SRX3445798	Cell Line	Liver	Epithelium	chip-atlas
INO80	ChIP-Atlas_1319	GSE107730	GSM2877259	SRX3445799	Cell Line	Liver	Epithelium	chip-atlas
MCRS1	ChIP-Atlas_1320	GSE107730	GSM2877262	SRX3445802	Cell Line	Liver	Epithelium	chip-atlas
MCRS1	ChIP-Atlas_1321	GSE107730	GSM2877263	SRX3445803	Cell Line	Liver	Epithelium	chip-atlas
RUVBL1	ChIP-Atlas_1322	GSE107730	GSM2877264	SRX3445804	Cell Line	Liver	Epithelium	chip-atlas
RUVBL1	ChIP-Atlas_1323	GSE107730	GSM2877265	SRX3445805	Cell Line	Liver	Epithelium	chip-atlas
RUVBL2	ChIP-Atlas_1324	GSE107730	GSM2877266	SRX3445806	Cell Line	Liver	Epithelium	chip-atlas
RUVBL2	ChIP-Atlas_1325	GSE107730	GSM2877267	SRX3445807	Cell Line	Liver	Epithelium	chip-atlas
SMARCC1	ChIP-Atlas_1326	GSE108514	GSM2902640	SRX3511102	Cell Line	Liver	Epithelium	chip-atlas
SATB1	ChIP-Atlas_1327	GSE108514	GSM2902641	SRX3511103	Cell Line	Liver	Epithelium	chip-atlas
NFIC	ChIP-Atlas_1328	GSE108514	GSM2902642	SRX3511104	Cell Line	Liver	Epithelium	chip-atlas
CTCF	ChIP-Atlas_1375	GSE111000	GSM3019935	SRX3733787	Cell Line	Liver	Epithelium	chip-atlas
EP300	ChIP-Atlas_1376	GSE111000	GSM3019936	SRX3733788	Cell Line	Liver	Epithelium	chip-atlas
CTCF	ChIP-Atlas_1377	GSE111000	GSM3019944	SRX3733796	Cell Line	Liver	Epithelium	chip-atlas
EP300	ChIP-Atlas_1378	GSE111000	GSM3019945	SRX3733797	Cell Line	Liver	Epithelium	chip-atlas
CTCF	ChIP-Atlas_1379	GSE111000	GSM3019949	SRX3733779	Cell Line	Liver	Epithelium	chip-atlas
CTCF	ChIP-Atlas_1380	GSE111000	GSM3019953	SRX3733803	Cell Line	Liver	Epithelium	chip-atlas
CTCF	ChIP-Atlas_1381	GSE111000	GSM3019957	SRX3733807	Cell Line	Liver	Epithelium	chip-atlas
POLR2A	Cistrome_1394	GSE68402	GSM1670896	56570_sort_peaks.narrowPeak.bed	Cell Line	Liver	Epithelium	cistrome
POLR2A	Cistrome_1395	GSE68402	GSM1670905	56579_sort_peaks.narrowPeak.bed	Cell Line	Liver	Epithelium	cistrome
ARID1A	Cistrome_1426	GSE69566	GSM1704011	58462_sort_peaks.narrowPeak.bed	Cell Line	Liver	Epithelium	cistrome
ARID1A	Cistrome_1427	GSE69566	GSM1704012	58463_sort_peaks.narrowPeak.bed	Cell Line	Liver	Epithelium	cistrome
ARID1B	Cistrome_1428	GSE69566	GSM1704013	58464_sort_peaks.narrowPeak.bed	Cell Line	Liver	Epithelium	cistrome
ARID1B	Cistrome_1429	GSE69566	GSM1704014	58465_sort_peaks.narrowPeak.bed	Cell Line	Liver	Epithelium	cistrome
ARID2	Cistrome_1430	GSE69566	GSM1704015	58466_sort_peaks.narrowPeak.bed	Cell Line	Liver	Epithelium	cistrome
ARID2	Cistrome_1431	GSE69566	GSM1704016	58467_sort_peaks.narrowPeak.bed	Cell Line	Liver	Epithelium	cistrome
SMARCB1	Cistrome_1432	GSE69566	GSM1704017	58468_sort_peaks.narrowPeak.bed	Cell Line	Liver	Epithelium	cistrome
SMARCB1	Cistrome_1433	GSE69566	GSM1704018	58469_sort_peaks.narrowPeak.bed	Cell Line	Liver	Epithelium	cistrome
RAD21	Cistrome_1554	GSE72082	GSM1861919	56037_sort_peaks.narrowPeak.bed	Cell Line	Liver	Epithelium	cistrome
RAD21	Cistrome_1555	GSE72082	GSM1861920	56038_sort_peaks.narrowPeak.bed	Cell Line	Liver	Epithelium	cistrome
RAD21	Cistrome_1556	GSE72082	GSM1861921	56039_sort_peaks.narrowPeak.bed	Cell Line	Liver	Epithelium	cistrome
RAD21	Cistrome_1557	GSE72082	GSM1861922	56040_sort_peaks.narrowPeak.bed	Cell Line	Liver	Epithelium	cistrome
RAD21	Cistrome_1558	GSE72082	GSM1861923	56041_sort_peaks.narrowPeak.bed	Cell Line	Liver	Epithelium	cistrome
GABPA	Cistrome_1559	GSE72082	GSM1861924	56042_sort_peaks.narrowPeak.bed	Cell Line	Liver	Epithelium	cistrome
GABPA	Cistrome_1560	GSE72082	GSM1861925	56043_sort_peaks.narrowPeak.bed	Cell Line	Liver	Epithelium	cistrome
GABPA	Cistrome_1561	GSE72082	GSM1861926	56044_sort_peaks.narrowPeak.bed	Cell Line	Liver	Epithelium	cistrome
[truncated: 3,047 more rows]

## Sheet: 3.TF_Class
TF	ID	Superclass	class	Family	Subfamily	Genus
JUNB	id: 1.1.1.1.2	Basic domains	Basic leucine zipper factors (bZIP)	Jun-related factors	Jun factors	JUNB
JUND	id: 1.1.1.1.3	Basic domains	Basic leucine zipper factors (bZIP)	Jun-related factors	Jun factors	JUND
NFE2L1	id: 1.1.1.2.2	Basic domains	Basic leucine zipper factors (bZIP)	Jun-related factors	NF-E2-like factors	NFE2L1
NRF1	id: 1.1.1.2.2	Basic domains	Basic leucine zipper factors (bZIP)	Jun-related factors	NF-E2-like factors	NRF1
NFE2L2	id: 1.1.1.2.3	Basic domains	Basic leucine zipper factors (bZIP)	Jun-related factors	NF-E2-like factors	NFE2L2
BACH1	id: 1.1.1.2.5	Basic domains	Basic leucine zipper factors (bZIP)	Jun-related factors	NF-E2-like factors	BACH1
BACH2	id: 1.1.1.2.6	Basic domains	Basic leucine zipper factors (bZIP)	Jun-related factors	NF-E2-like factors	BACH2
ATF2	id: 1.1.1.3.1	Basic domains	Basic leucine zipper factors (bZIP)	Jun-related factors	ATF-2-like factors	ATF2
ATF7	id: 1.1.1.3.2	Basic domains	Basic leucine zipper factors (bZIP)	Jun-related factors	ATF-2-like factors	ATF7
CREB5	id: 1.1.1.3.3	Basic domains	Basic leucine zipper factors (bZIP)	Jun-related factors	ATF-2-like factors	CREB5
ATF3	id: 1.1.2.2.1	Basic domains	Basic leucine zipper factors (bZIP)	Fos-related factors	ATF-3-like factors	ATF3
JDP2	id: 1.1.2.2.2	Basic domains	Basic leucine zipper factors (bZIP)	Fos-related factors	ATF-3-like factors	JDP2
MAFA	id: 1.1.3.1.2	Basic domains	Basic leucine zipper factors (bZIP)	Maf-related factors	Large Maf factors	MAFA
MAFB	id: 1.1.3.1.3	Basic domains	Basic leucine zipper factors (bZIP)	Maf-related factors	Large Maf factors	MAFB
NRL	id: 1.1.3.1.4	Basic domains	Basic leucine zipper factors (bZIP)	Maf-related factors	Large Maf factors	NRL
MAFF	id: 1.1.3.2.1	Basic domains	Basic leucine zipper factors (bZIP)	Maf-related factors	Small Maf factors	MAFF
MAFG	id: 1.1.3.2.2	Basic domains	Basic leucine zipper factors (bZIP)	Maf-related factors	Small Maf factors	MAFG
MAFK	id: 1.1.3.2.3	Basic domains	Basic leucine zipper factors (bZIP)	Maf-related factors	Small Maf factors	MAFK
BATF3	id: 1.1.4.0.3	Basic domains	Basic leucine zipper factors (bZIP)	B-ATF-related factors	None	BATF3
XBP1	id: 1.1.5.0.1	Basic domains	Basic leucine zipper factors (bZIP)	XBP-1-related factors	None	XBP1
ATF4	id: 1.1.6.0.1	Basic domains	Basic leucine zipper factors (bZIP)	ATF-4-related factors	None	ATF4
ATF5	id: 1.1.6.0.2	Basic domains	Basic leucine zipper factors (bZIP)	ATF-4-related factors	None	ATF5
CREB1	id: 1.1.7.1.1	Basic domains	Basic leucine zipper factors (bZIP)	CREB-related factors	CREB-like factors	CREB1
ATF1	id: 1.1.7.1.2	Basic domains	Basic leucine zipper factors (bZIP)	CREB-related factors	CREB-like factors	ATF1
CREM	id: 1.1.7.1.3	Basic domains	Basic leucine zipper factors (bZIP)	CREB-related factors	CREB-like factors	CREM
CREB3	id: 1.1.7.2.1	Basic domains	Basic leucine zipper factors (bZIP)	CREB-related factors	CREB-3-like factors	CREB3
CREB3L1	id: 1.1.7.2.2	Basic domains	Basic leucine zipper factors (bZIP)	CREB-related factors	CREB-3-like factors	CREB3L1
CREB3L2	id: 1.1.7.2.3	Basic domains	Basic leucine zipper factors (bZIP)	CREB-related factors	CREB-3-like factors	CREB3L2
DBP	id: 1.1.8.2.1	Basic domains	Basic leucine zipper factors (bZIP)	C/EBP-related	PAR factors	DBP
HLF	id: 1.1.8.2.2	Basic domains	Basic leucine zipper factors (bZIP)	C/EBP-related	PAR factors	HLF
TEF	id: 1.1.8.2.3	Basic domains	Basic leucine zipper factors (bZIP)	C/EBP-related	PAR factors	TEF
NFIL3	id: 1.1.8.2.4	Basic domains	Basic leucine zipper factors (bZIP)	C/EBP-related	PAR factors	NFIL3
TCF3	id: 1.2.1.0.1	Basic domains	Basic helix-loop-helix factors (bHLH)	E2A-related factors	None	TCF3
TCF4	id: 1.2.1.0.2	Basic domains	Basic helix-loop-helix factors (bHLH)	E2A-related factors	None	TCF4
TCF12	id: 1.2.1.0.3	Basic domains	Basic helix-loop-helix factors (bHLH)	E2A-related factors	None	TCF12
MYF5	id: 1.2.2.1.3	Basic domains	Basic helix-loop-helix factors (bHLH)	MyoD / ASC-related factors	Myogenic transcription factors	MYF5
MYF6	id: 1.2.2.1.4	Basic domains	Basic helix-loop-helix factors (bHLH)	MyoD / ASC-related factors	Myogenic transcription factors	MYF6
ASCL2	id: 1.2.2.2.2	Basic domains	Basic helix-loop-helix factors (bHLH)	MyoD / ASC-related factors	Achaete-Scute-like factors	ASCL2
TAL1	id: 1.2.3.1.1	Basic domains	Basic helix-loop-helix factors (bHLH)	Tal-related factors	Tal / HEN-like factors	TAL1
NHLH1	id: 1.2.3.1.4	Basic domains	Basic helix-loop-helix factors (bHLH)	Tal-related factors	Tal / HEN-like factors	NHLH1
MESP1	id: 1.2.3.3.1	Basic domains	Basic helix-loop-helix factors (bHLH)	Tal-related factors	Mesp-like factors	MESP1
MSC	id: 1.2.3.3.4	Basic domains	Basic helix-loop-helix factors (bHLH)	Tal-related factors	Mesp-like factors	MSC
TCF21	id: 1.2.3.3.5	Basic domains	Basic helix-loop-helix factors (bHLH)	Tal-related factors	Mesp-like factors	TCF21
NEUROD1	id: 1.2.3.4.1	Basic domains	Basic helix-loop-helix factors (bHLH)	Tal-related factors	Neurogenin / Atonal-like factors	NEUROD1
BHLHE22	id: 1.2.3.4.11	Basic domains	Basic helix-loop-helix factors (bHLH)	Tal-related factors	Neurogenin / Atonal-like factors	BHLHE22
BHLHE23	id: 1.2.3.4.12	Basic domains	Basic helix-loop-helix factors (bHLH)	Tal-related factors	Neurogenin / Atonal-like factors	BHLHE23
BHLHA15	id: 1.2.3.4.16	Basic domains	Basic helix-loop-helix factors (bHLH)	Tal-related factors	Neurogenin / Atonal-like factors	BHLHA15
NEUROD2	id: 1.2.3.4.2	Basic domains	Basic helix-loop-helix factors (bHLH)	Tal-related factors	Neurogenin / Atonal-like factors	NEUROD2
NEUROG2	id: 1.2.3.4.6	Basic domains	Basic helix-loop-helix factors (bHLH)	Tal-related factors	Neurogenin / Atonal-like factors	NEUROG2
ATOH1	id: 1.2.3.4.8	Basic domains	Basic helix-loop-helix factors (bHLH)	Tal-related factors	Neurogenin / Atonal-like factors	ATOH1
HES1	id: 1.2.4.1.1	Basic domains	Basic helix-loop-helix factors (bHLH)	Hairy-related factors	Hairy-like factors	HES1
2019-12-01	id: 1.2.4.1.12	Basic domains	Basic helix-loop-helix factors (bHLH)	Hairy-related factors	Hairy-like factors	2019-12-01
STRA13	id: 1.2.4.1.12	Basic domains	Basic helix-loop-helix factors (bHLH)	Hairy-related factors	Hairy-like factors	STRA13
BHLHE41	id: 1.2.4.1.13	Basic domains	Basic helix-loop-helix factors (bHLH)	Hairy-related factors	Hairy-like factors	BHLHE41
HES5	id: 1.2.4.1.5	Basic domains	Basic helix-loop-helix factors (bHLH)	Hairy-related factors	Hairy-like factors	HES5
HES7	id: 1.2.4.1.7	Basic domains	Basic helix-loop-helix factors (bHLH)	Hairy-related factors	Hairy-like factors	HES7
HEY1	id: 1.2.4.1.8	Basic domains	Basic helix-loop-helix factors (bHLH)	Hairy-related factors	Hairy-like factors	HEY1
HEY2	id: 1.2.4.1.9	Basic domains	Basic helix-loop-helix factors (bHLH)	Hairy-related factors	Hairy-like factors	HEY2
AHR	id: 1.2.5.1.1	Basic domains	Basic helix-loop-helix factors (bHLH)	PAS domain factors	Ahr-like factors	AHR
ARNT	id: 1.2.5.2.1	Basic domains	Basic helix-loop-helix factors (bHLH)	PAS domain factors	Arnt-like factors	ARNT
ARNTL	id: 1.2.5.2.3	Basic domains	Basic helix-loop-helix factors (bHLH)	PAS domain factors	Arnt-like factors	ARNTL
CLOCK	id: 1.2.5.2.5	Basic domains	Basic helix-loop-helix factors (bHLH)	PAS domain factors	Arnt-like factors	CLOCK
TFE3	id: 1.2.6.1.1	Basic domains	Basic helix-loop-helix factors (bHLH)	bHLH-ZIP factors	TFE3-like factors	TFE3
TFEB	id: 1.2.6.1.2	Basic domains	Basic helix-loop-helix factors (bHLH)	bHLH-ZIP factors	TFE3-like factors	TFEB
TFEC	id: 1.2.6.1.3	Basic domains	Basic helix-loop-helix factors (bHLH)	bHLH-ZIP factors	TFE3-like factors	TFEC
USF1	id: 1.2.6.2.1	Basic domains	Basic helix-loop-helix factors (bHLH)	bHLH-ZIP factors	USF factors	USF1
USF2	id: 1.2.6.2.2	Basic domains	Basic helix-loop-helix factors (bHLH)	bHLH-ZIP factors	USF factors	USF2
SREBF1	id: 1.2.6.3.1	Basic domains	Basic helix-loop-helix factors (bHLH)	bHLH-ZIP factors	SREBP factors	SREBF1
SREBF2	id: 1.2.6.3.2	Basic domains	Basic helix-loop-helix factors (bHLH)	bHLH-ZIP factors	SREBP factors	SREBF2
MAX	id: 1.2.6.5.5	Basic domains	Basic helix-loop-helix factors (bHLH)	bHLH-ZIP factors	Myc / Max factors	MAX
MLX	id: 1.2.6.6.1	Basic domains	Basic helix-loop-helix factors (bHLH)	bHLH-ZIP factors	Mondo-like factors	MLX
MLXIPL	id: 1.2.6.6.3	Basic domains	Basic helix-loop-helix factors (bHLH)	bHLH-ZIP factors	Mondo-like factors	MLXIPL
MNT	id: 1.2.6.7.6	Basic domains	Basic helix-loop-helix factors (bHLH)	bHLH-ZIP factors	Mad-like factors	MNT
ID4	id: 1.2.8.0.4	Basic domains	Basic helix-loop-helix factors (bHLH)	HLH domain only	None	ID4
AR	id: 2.1.1.1.4	Zinc-coordinating DNA-binding domains	Nuclear receptors with C4 zinc fingers	Steroid hormone receptors (NR3)	GR-like receptors (NR3C)	AR
ESRRA	id: 2.1.1.2.3	Zinc-coordinating DNA-binding domains	Nuclear receptors with C4 zinc fingers	Steroid hormone receptors (NR3)	ER-like receptors (NR3A&B)	ESRRA
ESRRB	id: 2.1.1.2.4	Zinc-coordinating DNA-binding domains	Nuclear receptors with C4 zinc fingers	Steroid hormone receptors (NR3)	ER-like receptors (NR3A&B)	ESRRB
ESRRG	id: 2.1.1.2.5	Zinc-coordinating DNA-binding domains	Nuclear receptors with C4 zinc fingers	Steroid hormone receptors (NR3)	ER-like receptors (NR3A&B)	ESRRG
THRA	id: 2.1.2.2.1	Zinc-coordinating DNA-binding domains	Nuclear receptors with C4 zinc fingers	Thyroid hormone receptor-related factors (NR1)	Thyroid hormone receptors (NR1A)	THRA
VDR	id: 2.1.2.4.1	Zinc-coordinating DNA-binding domains	Nuclear receptors with C4 zinc fingers	Thyroid hormone receptor-related factors (NR1)	Vitamin D receptor (NR1I)	VDR
NR1H4	id: 2.1.2.7.3	Zinc-coordinating DNA-binding domains	Nuclear receptors with C4 zinc fingers	Thyroid hormone receptor-related factors (NR1)	LXR (NR1H)	NR1H4
NR2E1	id: 2.1.3.3.1	Zinc-coordinating DNA-binding domains	Nuclear receptors with C4 zinc fingers	RXR-related receptors (NR2)	Tailless-like receptors (NR2E)	NR2E1
NR2E3	id: 2.1.3.3.2	Zinc-coordinating DNA-binding domains	Nuclear receptors with C4 zinc fingers	RXR-related receptors (NR2)	Tailless-like receptors (NR2E)	NR2E3
NR2C2	id: 2.1.3.4.2	Zinc-coordinating DNA-binding domains	Nuclear receptors with C4 zinc fingers	RXR-related receptors (NR2)	Testicular receptors (NR2C)	NR2C2
NR2F1	id: 2.1.3.5.1	Zinc-coordinating DNA-binding domains	Nuclear receptors with C4 zinc fingers	RXR-related receptors (NR2)	COUP-like receptors (NR2F)	NR2F1
NR2F2	id: 2.1.3.5.2	Zinc-coordinating DNA-binding domains	Nuclear receptors with C4 zinc fingers	RXR-related receptors (NR2)	COUP-like receptors (NR2F)	NR2F2
NR2F6	id: 2.1.3.5.3	Zinc-coordinating DNA-binding domains	Nuclear receptors with C4 zinc fingers	RXR-related receptors (NR2)	COUP-like receptors (NR2F)	NR2F6
NR4A1	id: 2.1.4.0.1	Zinc-coordinating DNA-binding domains	Nuclear receptors with C4 zinc fingers	NGFI-B-related receptors (NR4)	None	NR4A1
NR4A2	id: 2.1.4.0.2	Zinc-coordinating DNA-binding domains	Nuclear receptors with C4 zinc fingers	NGFI-B-related receptors (NR4)	None	NR4A2
NR5A2	id: 2.1.5.0.2	Zinc-coordinating DNA-binding domains	Nuclear receptors with C4 zinc fingers	FTZ-F1-related receptors (NR5)	None	NR5A2
NR6A1	id: 2.1.6.0.1	Zinc-coordinating DNA-binding domains	Nuclear receptors with C4 zinc fingers	GCNF-related receptors (NR6)	None	NR6A1
NR0B1	id: 2.1.7.0.1	Zinc-coordinating DNA-binding domains	Nuclear receptors with C4 zinc fingers	DAX-related receptors (NR0)	None	NR0B1
GATA1	id: 2.2.1.1.1	Zinc-coordinating DNA-binding domains	Other C4 zinc finger-type factors	GATA-type zinc fingers	Two zinc-finger GATA factors	GATA1
GATA2	id: 2.2.1.1.2	Zinc-coordinating DNA-binding domains	Other C4 zinc finger-type factors	GATA-type zinc fingers	Two zinc-finger GATA factors	GATA2
GATA3	id: 2.2.1.1.3	Zinc-coordinating DNA-binding domains	Other C4 zinc finger-type factors	GATA-type zinc fingers	Two zinc-finger GATA factors	GATA3
GATA4	id: 2.2.1.1.4	Zinc-coordinating DNA-binding domains	Other C4 zinc finger-type factors	GATA-type zinc fingers	Two zinc-finger GATA factors	GATA4
GATA5	id: 2.2.1.1.5	Zinc-coordinating DNA-binding domains	Other C4 zinc finger-type factors	GATA-type zinc fingers	Two zinc-finger GATA factors	GATA5
GATA6	id: 2.2.1.1.6	Zinc-coordinating DNA-binding domains	Other C4 zinc finger-type factors	GATA-type zinc fingers	Two zinc-finger GATA factors	GATA6
SP1	id: 2.3.1.1.1	Zinc-coordinating DNA-binding domains	C2H2 zinc finger factors	Three-zinc finger Krüppel-related factors	Sp1-like factors	SP1
SP2	id: 2.3.1.1.2	Zinc-coordinating DNA-binding domains	C2H2 zinc finger factors	Three-zinc finger Krüppel-related factors	Sp1-like factors	SP2
SP3	id: 2.3.1.1.3	Zinc-coordinating DNA-binding domains	C2H2 zinc finger factors	Three-zinc finger Krüppel-related factors	Sp1-like factors	SP3
SP4	id: 2.3.1.1.4	Zinc-coordinating DNA-binding domains	C2H2 zinc finger factors	Three-zinc finger Krüppel-related factors	Sp1-like factors	SP4
SP8	id: 2.3.1.1.8	Zinc-coordinating DNA-binding domains	C2H2 zinc finger factors	Three-zinc finger Krüppel-related factors	Sp1-like factors	SP8
KLF1	id: 2.3.1.2.1	Zinc-coordinating DNA-binding domains	C2H2 zinc finger factors	Three-zinc finger Krüppel-related factors	Krüppel-like factors	KLF1
KLF11	id: 2.3.1.2.11	Zinc-coordinating DNA-binding domains	C2H2 zinc finger factors	Three-zinc finger Krüppel-related factors	Krüppel-like factors	KLF11
KLF12	id: 2.3.1.2.12	Zinc-coordinating DNA-binding domains	C2H2 zinc finger factors	Three-zinc finger Krüppel-related factors	Krüppel-like factors	KLF12
KLF13	id: 2.3.1.2.13	Zinc-coordinating DNA-binding domains	C2H2 zinc finger factors	Three-zinc finger Krüppel-related factors	Krüppel-like factors	KLF13
KLF14	id: 2.3.1.2.14	Zinc-coordinating DNA-binding domains	C2H2 zinc finger factors	Three-zinc finger Krüppel-related factors	Krüppel-like factors	KLF14
KLF15	id: 2.3.1.2.15	Zinc-coordinating DNA-binding domains	C2H2 zinc finger factors	Three-zinc finger Krüppel-related factors	Krüppel-like factors	KLF15
KLF16	id: 2.3.1.2.16	Zinc-coordinating DNA-binding domains	C2H2 zinc finger factors	Three-zinc finger Krüppel-related factors	Krüppel-like factors	KLF16
KLF4	id: 2.3.1.2.4	Zinc-coordinating DNA-binding domains	C2H2 zinc finger factors	Three-zinc finger Krüppel-related factors	Krüppel-like factors	KLF4
KLF5	id: 2.3.1.2.5	Zinc-coordinating DNA-binding domains	C2H2 zinc finger factors	Three-zinc finger Krüppel-related factors	Krüppel-like factors	KLF5
KLF7	id: 2.3.1.2.7	Zinc-coordinating DNA-binding domains	C2H2 zinc finger factors	Three-zinc finger Krüppel-related factors	Krüppel-like factors	KLF7
EGR1	id: 2.3.1.3.1	Zinc-coordinating DNA-binding domains	C2H2 zinc finger factors	Three-zinc finger Krüppel-related factors	EGR factors	EGR1
EGR2	id: 2.3.1.3.2	Zinc-coordinating DNA-binding domains	C2H2 zinc finger factors	Three-zinc finger Krüppel-related factors	EGR factors	EGR2
EGR3	id: 2.3.1.3.3	Zinc-coordinating DNA-binding domains	C2H2 zinc finger factors	Three-zinc finger Krüppel-related factors	EGR factors	EGR3
EGR4	id: 2.3.1.3.4	Zinc-coordinating DNA-binding domains	C2H2 zinc finger factors	Three-zinc finger Krüppel-related factors	EGR factors	EGR4
ZBTB33	id: 2.3.2.1.12	Zinc-coordinating DNA-binding domains	C2H2 zinc finger factors	Other factors with up to three adjacent zinc fingers	Factors with 2-3 adjacent zinc fingersand a BTB/POZ domain	ZBTB33
ZNF740	id: 2.3.2.4.5	Zinc-coordinating DNA-binding domains	C2H2 zinc finger factors	Other factors with up to three adjacent zinc fingers	Other three adjacent zinc finger factors	ZNF740
OSR1	id: 2.3.2.4.7	Zinc-coordinating DNA-binding domains	C2H2 zinc finger factors	Other factors with up to three adjacent zinc fingers	Other three adjacent zinc finger factors	OSR1
ZBTB14	id: 2.3.3.0.1	Zinc-coordinating DNA-binding domains	C2H2 zinc finger factors	More than 3 adjacent zinc finger factors	unclassified	ZBTB14
ZNF35	id: 2.3.3.0.100	Zinc-coordinating DNA-binding domains	C2H2 zinc finger factors	More than 3 adjacent zinc finger factors	unclassified	ZNF35
ZNF713	id: 2.3.3.0.14	Zinc-coordinating DNA-binding domains	C2H2 zinc finger factors	More than 3 adjacent zinc finger factors	unclassified	ZNF713
ZSCAN16	id: 2.3.3.0.15	Zinc-coordinating DNA-binding domains	C2H2 zinc finger factors	More than 3 adjacent zinc finger factors	unclassified	ZSCAN16
MZF1	id: 2.3.3.0.152	Zinc-coordinating DNA-binding domains	C2H2 zinc finger factors	More than 3 adjacent zinc finger factors	unclassified	MZF1
WT1	id: 2.3.3.0.21	Zinc-coordinating DNA-binding domains	C2H2 zinc finger factors	More than 3 adjacent zinc finger factors	unclassified	WT1
ZBTB49	id: 2.3.3.0.38	Zinc-coordinating DNA-binding domains	C2H2 zinc finger factors	More than 3 adjacent zinc finger factors	unclassified	ZBTB49
ZNF691	id: 2.3.3.0.39	Zinc-coordinating DNA-binding domains	C2H2 zinc finger factors	More than 3 adjacent zinc finger factors	unclassified	ZNF691
ZBTB16	id: 2.3.3.0.74	Zinc-coordinating DNA-binding domains	C2H2 zinc finger factors	More than 3 adjacent zinc finger factors	unclassified	ZBTB16
ZNF263	id: 2.3.3.0.79	Zinc-coordinating DNA-binding domains	C2H2 zinc finger factors	More than 3 adjacent zinc finger factors	unclassified	ZNF263
OSR2	id: 2.3.3.0.9	Zinc-coordinating DNA-binding domains	C2H2 zinc finger factors	More than 3 adjacent zinc finger factors	unclassified	OSR2
GZF1	id: 2.3.3.0.92	Zinc-coordinating DNA-binding domains	C2H2 zinc finger factors	More than 3 adjacent zinc finger factors	unclassified	GZF1
GLI1	id: 2.3.3.1.1	Zinc-coordinating DNA-binding domains	C2H2 zinc finger factors	More than 3 adjacent zinc finger factors	GLI-like factors	GLI1
ZIC4	id: 2.3.3.1.10	Zinc-coordinating DNA-binding domains	C2H2 zinc finger factors	More than 3 adjacent zinc finger factors	GLI-like factors	ZIC4
GLI2	id: 2.3.3.1.2	Zinc-coordinating DNA-binding domains	C2H2 zinc finger factors	More than 3 adjacent zinc finger factors	GLI-like factors	GLI2
GLI3	id: 2.3.3.1.3	Zinc-coordinating DNA-binding domains	C2H2 zinc finger factors	More than 3 adjacent zinc finger factors	GLI-like factors	GLI3
GLIS1	id: 2.3.3.1.4	Zinc-coordinating DNA-binding domains	C2H2 zinc finger factors	More than 3 adjacent zinc finger factors	GLI-like factors	GLIS1
GLIS2	id: 2.3.3.1.5	Zinc-coordinating DNA-binding domains	C2H2 zinc finger factors	More than 3 adjacent zinc finger factors	GLI-like factors	GLIS2
GLIS3	id: 2.3.3.1.6	Zinc-coordinating DNA-binding domains	C2H2 zinc finger factors	More than 3 adjacent zinc finger factors	GLI-like factors	GLIS3
ZIC1	id: 2.3.3.1.7	Zinc-coordinating DNA-binding domains	C2H2 zinc finger factors	More than 3 adjacent zinc finger factors	GLI-like factors	ZIC1
ZIC2	id: 2.3.3.1.8	Zinc-coordinating DNA-binding domains	C2H2 zinc finger factors	More than 3 adjacent zinc finger factors	GLI-like factors	ZIC2
ZIC3	id: 2.3.3.1.9	Zinc-coordinating DNA-binding domains	C2H2 zinc finger factors	More than 3 adjacent zinc finger factors	GLI-like factors	ZIC3
ZNF232	id: 2.3.3.10.5	Zinc-coordinating DNA-binding domains	C2H2 zinc finger factors	More than 3 adjacent zinc finger factors	ZNF24-like factors	ZNF232
ZBTB6	id: 2.3.3.11.1	Zinc-coordinating DNA-binding domains	C2H2 zinc finger factors	More than 3 adjacent zinc finger factors	ZBTB6-like factors	ZBTB6
ZBTB12	id: 2.3.3.11.3	Zinc-coordinating DNA-binding domains	C2H2 zinc finger factors	More than 3 adjacent zinc finger factors	ZBTB6-like factors	ZBTB12
PRDM1	id: 2.3.3.12.1	Zinc-coordinating DNA-binding domains	C2H2 zinc finger factors	More than 3 adjacent zinc finger factors	PRDM1-like factors	PRDM1
ZNF524	id: 2.3.3.15.1	Zinc-coordinating DNA-binding domains	C2H2 zinc finger factors	More than 3 adjacent zinc finger factors	ZNF524-like factors	ZNF524
ZBTB18	id: 2.3.3.16.1	Zinc-coordinating DNA-binding domains	C2H2 zinc finger factors	More than 3 adjacent zinc finger factors	ZNF238-like factors	ZBTB18
SNAI1	id: 2.3.3.2.1	Zinc-coordinating DNA-binding domains	C2H2 zinc finger factors	More than 3 adjacent zinc finger factors	Snail-like factors	SNAI1
SCRT1	id: 2.3.3.2.4	Zinc-coordinating DNA-binding domains	C2H2 zinc finger factors	More than 3 adjacent zinc finger factors	Snail-like factors	SCRT1
SCRT2	id: 2.3.3.2.5	Zinc-coordinating DNA-binding domains	C2H2 zinc finger factors	More than 3 adjacent zinc finger factors	Snail-like factors	SCRT2
GFI1	id: 2.3.3.21.1	Zinc-coordinating DNA-binding domains	C2H2 zinc finger factors	More than 3 adjacent zinc finger factors	GFI1 factors	GFI1
GFI1B	id: 2.3.3.21.2	Zinc-coordinating DNA-binding domains	C2H2 zinc finger factors	More than 3 adjacent zinc finger factors	GFI1 factors	GFI1B
BCL6B	id: 2.3.3.22.1	Zinc-coordinating DNA-binding domains	C2H2 zinc finger factors	More than 3 adjacent zinc finger factors	BCL6 factors	BCL6B
BCL6	id: 2.3.3.22.2	Zinc-coordinating DNA-binding domains	C2H2 zinc finger factors	More than 3 adjacent zinc finger factors	BCL6 factors	BCL6
MTF1	id: 2.3.3.24.1	Zinc-coordinating DNA-binding domains	C2H2 zinc finger factors	More than 3 adjacent zinc finger factors	MTF1-like factors	MTF1
ZNF410	id: 2.3.3.24.2	Zinc-coordinating DNA-binding domains	C2H2 zinc finger factors	More than 3 adjacent zinc finger factors	MTF1-like factors	ZNF410
PLAG1	id: 2.3.3.25.2	Zinc-coordinating DNA-binding domains	C2H2 zinc finger factors	More than 3 adjacent zinc finger factors	PLAG factors	PLAG1
PLAGL1	id: 2.3.3.25.3	Zinc-coordinating DNA-binding domains	C2H2 zinc finger factors	More than 3 adjacent zinc finger factors	PLAG factors	PLAGL1
ZKSCAN3	id: 2.3.3.26.1	Zinc-coordinating DNA-binding domains	C2H2 zinc finger factors	More than 3 adjacent zinc finger factors	ZKSCAN3-like factors	ZKSCAN3
ZNF143	id: 2.3.3.28.2	Zinc-coordinating DNA-binding domains	C2H2 zinc finger factors	More than 3 adjacent zinc finger factors	ZNF76-like factors	ZNF143
ZNF350	id: 2.3.3.30.1	Zinc-coordinating DNA-binding domains	C2H2 zinc finger factors	More than 3 adjacent zinc finger factors	ZNF350-like factors	ZNF350
ZNF384	id: 2.3.3.37.2	Zinc-coordinating DNA-binding domains	C2H2 zinc finger factors	More than 3 adjacent zinc finger factors	ZNF362-like factors	ZNF384
ZNF282	id: 2.3.3.38.1	Zinc-coordinating DNA-binding domains	C2H2 zinc finger factors	More than 3 adjacent zinc finger factors	ZNF282-like factors	ZNF282
ZSCAN4	id: 2.3.3.5.5	Zinc-coordinating DNA-binding domains	C2H2 zinc finger factors	More than 3 adjacent zinc finger factors	ZSCAN5-like zinc finger factors	ZSCAN4
CTCF	id: 2.3.3.50.1	Zinc-coordinating DNA-binding domains	C2H2 zinc finger factors	More than 3 adjacent zinc finger factors	CTCF-like factors	CTCF
ZNF75A	id: 2.3.3.6.1	Zinc-coordinating DNA-binding domains	C2H2 zinc finger factors	More than 3 adjacent zinc finger factors	ZNF75-like zinc finger factors	ZNF75A
ZFX	id: 2.3.3.65.1	Zinc-coordinating DNA-binding domains	C2H2 zinc finger factors	More than 3 adjacent zinc finger factors	ZFX/ZFY factors	ZFX
ZBTB7A	id: 2.3.3.8.1	Zinc-coordinating DNA-binding domains	C2H2 zinc finger factors	More than 3 adjacent zinc finger factors	ZBTB7 factors	ZBTB7A
ZBTB7B	id: 2.3.3.8.2	Zinc-coordinating DNA-binding domains	C2H2 zinc finger factors	More than 3 adjacent zinc finger factors	ZBTB7 factors	ZBTB7B
ZBTB7C	id: 2.3.3.8.3	Zinc-coordinating DNA-binding domains	C2H2 zinc finger factors	More than 3 adjacent zinc finger factors	ZBTB7 factors	ZBTB7C
YY1	id: 2.3.3.9.1	Zinc-coordinating DNA-binding domains	C2H2 zinc finger factors	More than 3 adjacent zinc finger factors	YY1-like factors	YY1
YY2	id: 2.3.3.9.2	Zinc-coordinating DNA-binding domains	C2H2 zinc finger factors	More than 3 adjacent zinc finger factors	YY1-like factors	YY2
ZFP42	id: 2.3.3.9.3	Zinc-coordinating DNA-binding domains	C2H2 zinc finger factors	More than 3 adjacent zinc finger factors	YY1-like factors	ZFP42
RREB1	id: 2.3.4.0.15	Zinc-coordinating DNA-binding domains	C2H2 zinc finger factors	Factors with multiple dispersed zinc fingers	unclassified	RREB1
REST	id: 2.3.4.0.27	Zinc-coordinating DNA-binding domains	C2H2 zinc finger factors	Factors with multiple dispersed zinc fingers	unclassified	REST
ZNF8	id: 2.3.4.0.29	Zinc-coordinating DNA-binding domains	C2H2 zinc finger factors	Factors with multiple dispersed zinc fingers	unclassified	ZNF8
PRDM4	id: 2.3.4.0.31	Zinc-coordinating DNA-binding domains	C2H2 zinc finger factors	Factors with multiple dispersed zinc fingers	unclassified	PRDM4
ZNF513	id: 2.3.4.0.36	Zinc-coordinating DNA-binding domains	C2H2 zinc finger factors	Factors with multiple dispersed zinc fingers	unclassified	ZNF513
ZNF628	id: 2.3.4.0.39	Zinc-coordinating DNA-binding domains	C2H2 zinc finger factors	Factors with multiple dispersed zinc fingers	unclassified	ZNF628
ZNF784	id: 2.3.4.0.40	Zinc-coordinating DNA-binding domains	C2H2 zinc finger factors	Factors with multiple dispersed zinc fingers	unclassified	ZNF784
E4F1	id: 2.3.4.0.74	Zinc-coordinating DNA-binding domains	C2H2 zinc finger factors	Factors with multiple dispersed zinc fingers	unclassified	E4F1
ZNF423	id: 2.3.4.12.1	Zinc-coordinating DNA-binding domains	C2H2 zinc finger factors	Factors with multiple dispersed zinc fingers	ZNF423-like factors	ZNF423
MECOM	id: 2.3.4.14.1	Zinc-coordinating DNA-binding domains	C2H2 zinc finger factors	Factors with multiple dispersed zinc fingers	Evi-1-like factors	MECOM
INSM1	id: 2.3.4.16.1	Zinc-coordinating DNA-binding domains	C2H2 zinc finger factors	Factors with multiple dispersed zinc fingers	Insulinoma-associated proteins	INSM1
HIC1	id: 2.3.4.17.1	Zinc-coordinating DNA-binding domains	C2H2 zinc finger factors	Factors with multiple dispersed zinc fingers	Hypermethylated in Cancer proteins	HIC1
ZNF219	id: 2.3.4.2.1	Zinc-coordinating DNA-binding domains	C2H2 zinc finger factors	Factors with multiple dispersed zinc fingers	ZNF219-like factors	ZNF219
HINFP	id: 2.3.4.21.1	Zinc-coordinating DNA-binding domains	C2H2 zinc finger factors	Factors with multiple dispersed zinc fingers	HINFP-like factors	HINFP
IKZF1	id: 2.3.4.4.1	Zinc-coordinating DNA-binding domains	C2H2 zinc finger factors	Factors with multiple dispersed zinc fingers	Ikaros	IKZF1
IKZF2	id: 2.3.4.4.2	Zinc-coordinating DNA-binding domains	C2H2 zinc finger factors	Factors with multiple dispersed zinc fingers	Ikaros	IKZF2
HIVEP2	id: 2.3.4.5.2	Zinc-coordinating DNA-binding domains	C2H2 zinc finger factors	Factors with multiple dispersed zinc fingers	HIV EP-factors	HIVEP2
MAZ	id: 2.3.4.8.1	Zinc-coordinating DNA-binding domains	C2H2 zinc finger factors	Factors with multiple dispersed zinc fingers	MAZ-like factors	MAZ
PATZ1	id: 2.3.4.8.3	Zinc-coordinating DNA-binding domains	C2H2 zinc finger factors	Factors with multiple dispersed zinc fingers	MAZ-like factors	PATZ1
ZBED1	id: 2.3.5.0.1	Zinc-coordinating DNA-binding domains	C2H2 zinc finger factors	BED zinc finger factors	None	ZBED1
ZBED6	id: 2.3.5.0.6	Zinc-coordinating DNA-binding domains	C2H2 zinc finger factors	BED zinc finger factors	None	ZBED6
DMRT1	id: 2.5.1.0.1	Zinc-coordinating DNA-binding domains	DM-type intertwined zinc finger factors	DMRT	None	DMRT1
DMRT2	id: 2.5.1.0.2	Zinc-coordinating DNA-binding domains	DM-type intertwined zinc finger factors	DMRT	None	DMRT2
DMRT3	id: 2.5.1.0.3	Zinc-coordinating DNA-binding domains	DM-type intertwined zinc finger factors	DMRT	None	DMRT3
DMRTA1	id: 2.5.1.0.4	Zinc-coordinating DNA-binding domains	DM-type intertwined zinc finger factors	DMRT	None	DMRTA1
HOXA1	id: 3.1.1.1.1	Helix-turn-helix domains	Homeo domain factors	HOX-related factors	HOX1	HOXA1
HOXD1	id: 3.1.1.1.3	Helix-turn-helix domains	Homeo domain factors	HOX-related factors	HOX1	HOXD1
EVX1	id: 3.1.1.10.1	Helix-turn-helix domains	Homeo domain factors	HOX-related factors	EVX (Even-skipped homolog)	EVX1
EVX2	id: 3.1.1.10.2	Helix-turn-helix domains	Homeo domain factors	HOX-related factors	EVX (Even-skipped homolog)	EVX2
GBX1	id: 3.1.1.11.1	Helix-turn-helix domains	Homeo domain factors	HOX-related factors	GBX (Gastrulation brain homeobox)	GBX1
GBX2	id: 3.1.1.11.2	Helix-turn-helix domains	Homeo domain factors	HOX-related factors	GBX (Gastrulation brain homeobox)	GBX2
GSX1	id: 3.1.1.12.1	Helix-turn-helix domains	Homeo domain factors	HOX-related factors	GSX	GSX1
GSX2	id: 3.1.1.12.2	Helix-turn-helix domains	Homeo domain factors	HOX-related factors	GSX	GSX2
MNX1	id: 3.1.1.13.1	Helix-turn-helix domains	Homeo domain factors	HOX-related factors	MNX	MNX1
MEOX1	id: 3.1.1.14.1	Helix-turn-helix domains	Homeo domain factors	HOX-related factors	MEOX	MEOX1
MEOX2	id: 3.1.1.14.2	Helix-turn-helix domains	Homeo domain factors	HOX-related factors	MEOX	MEOX2
PDX1	id: 3.1.1.15.1	Helix-turn-helix domains	Homeo domain factors	HOX-related factors	PDX	PDX1
HOXA2	id: 3.1.1.2.1	Helix-turn-helix domains	Homeo domain factors	HOX-related factors	HOX2	HOXA2
HOXB2	id: 3.1.1.2.2	Helix-turn-helix domains	Homeo domain factors	HOX-related factors	HOX2	HOXB2
HOXA3	id: 3.1.1.3.1	Helix-turn-helix domains	Homeo domain factors	HOX-related factors	HOX3	HOXA3
HOXB3	id: 3.1.1.3.2	Helix-turn-helix domains	Homeo domain factors	HOX-related factors	HOX3	HOXB3
HOXD3	id: 3.1.1.3.3	Helix-turn-helix domains	Homeo domain factors	HOX-related factors	HOX3	HOXD3
HOXA4	id: 3.1.1.4.1	Helix-turn-helix domains	Homeo domain factors	HOX-related factors	HOX4	HOXA4
HOXB4	id: 3.1.1.4.2	Helix-turn-helix domains	Homeo domain factors	HOX-related factors	HOX4	HOXB4
HOXC4	id: 3.1.1.4.3	Helix-turn-helix domains	Homeo domain factors	HOX-related factors	HOX4	HOXC4
HOXA5	id: 3.1.1.5.1	Helix-turn-helix domains	Homeo domain factors	HOX-related factors	HOX5	HOXA5
HOXB5	id: 3.1.1.5.2	Helix-turn-helix domains	Homeo domain factors	HOX-related factors	HOX5	HOXB5
HOXC5	id: 3.1.1.5.3	Helix-turn-helix domains	Homeo domain factors	HOX-related factors	HOX5	HOXC5
HOXA6	id: 3.1.1.6.1	Helix-turn-helix domains	Homeo domain factors	HOX-related factors	HOX6-7	HOXA6
HOXB6	id: 3.1.1.6.2	Helix-turn-helix domains	Homeo domain factors	HOX-related factors	HOX6-7	HOXB6
HOXC6	id: 3.1.1.6.3	Helix-turn-helix domains	Homeo domain factors	HOX-related factors	HOX6-7	HOXC6
HOXA7	id: 3.1.1.6.4	Helix-turn-helix domains	Homeo domain factors	HOX-related factors	HOX6-7	HOXA7
HOXB7	id: 3.1.1.6.5	Helix-turn-helix domains	Homeo domain factors	HOX-related factors	HOX6-7	HOXB7
HOXB8	id: 3.1.1.7.1	Helix-turn-helix domains	Homeo domain factors	HOX-related factors	HOX8	HOXB8
HOXC8	id: 3.1.1.7.2	Helix-turn-helix domains	Homeo domain factors	HOX-related factors	HOX8	HOXC8
HOXD8	id: 3.1.1.7.3	Helix-turn-helix domains	Homeo domain factors	HOX-related factors	HOX8	HOXD8
HOXA9	id: 3.1.1.8.1	Helix-turn-helix domains	Homeo domain factors	HOX-related factors	HOX9-13	HOXA9
HOXD11	id: 3.1.1.8.10	Helix-turn-helix domains	Homeo domain factors	HOX-related factors	HOX9-13	HOXD11
HOXC12	id: 3.1.1.8.11	Helix-turn-helix domains	Homeo domain factors	HOX-related factors	HOX9-13	HOXC12
HOXD12	id: 3.1.1.8.12	Helix-turn-helix domains	Homeo domain factors	HOX-related factors	HOX9-13	HOXD12
HOXA13	id: 3.1.1.8.13	Helix-turn-helix domains	Homeo domain factors	HOX-related factors	HOX9-13	HOXA13
HOXB13	id: 3.1.1.8.14	Helix-turn-helix domains	Homeo domain factors	HOX-related factors	HOX9-13	HOXB13
HOXC13	id: 3.1.1.8.15	Helix-turn-helix domains	Homeo domain factors	HOX-related factors	HOX9-13	HOXC13
HOXD13	id: 3.1.1.8.16	Helix-turn-helix domains	Homeo domain factors	HOX-related factors	HOX9-13	HOXD13
HOXB9	id: 3.1.1.8.2	Helix-turn-helix domains	Homeo domain factors	HOX-related factors	HOX9-13	HOXB9
HOXC9	id: 3.1.1.8.3	Helix-turn-helix domains	Homeo domain factors	HOX-related factors	HOX9-13	HOXC9
HOXD9	id: 3.1.1.8.4	Helix-turn-helix domains	Homeo domain factors	HOX-related factors	HOX9-13	HOXD9
HOXA10	id: 3.1.1.8.5	Helix-turn-helix domains	Homeo domain factors	HOX-related factors	HOX9-13	HOXA10
HOXC10	id: 3.1.1.8.6	Helix-turn-helix domains	Homeo domain factors	HOX-related factors	HOX9-13	HOXC10
HOXD10	id: 3.1.1.8.7	Helix-turn-helix domains	Homeo domain factors	HOX-related factors	HOX9-13	HOXD10
HOXA11	id: 3.1.1.8.8	Helix-turn-helix domains	Homeo domain factors	HOX-related factors	HOX9-13	HOXA11
HOXC11	id: 3.1.1.8.9	Helix-turn-helix domains	Homeo domain factors	HOX-related factors	HOX9-13	HOXC11
CDX1	id: 3.1.1.9.1	Helix-turn-helix domains	Homeo domain factors	HOX-related factors	CDX (Caudal type homeobox)	CDX1
CDX2	id: 3.1.1.9.2	Helix-turn-helix domains	Homeo domain factors	HOX-related factors	CDX (Caudal type homeobox)	CDX2
POU1F1	id: 3.1.10.1.1	Helix-turn-helix domains	Homeo domain factors	POU domain factors	POU1 (Pit-1-like factors)	POU1F1
POU2F1	id: 3.1.10.2.1	Helix-turn-helix domains	Homeo domain factors	POU domain factors	POU2 (Oct-1/2-like factors)	POU2F1
POU2F2	id: 3.1.10.2.2	Helix-turn-helix domains	Homeo domain factors	POU domain factors	POU2 (Oct-1/2-like factors)	POU2F2
POU2F3	id: 3.1.10.2.3	Helix-turn-helix domains	Homeo domain factors	POU domain factors	POU2 (Oct-1/2-like factors)	POU2F3
POU3F1	id: 3.1.10.3.1	Helix-turn-helix domains	Homeo domain factors	POU domain factors	POU3 (Oct-6-like factors)	POU3F1
POU3F2	id: 3.1.10.3.2	Helix-turn-helix domains	Homeo domain factors	POU domain factors	POU3 (Oct-6-like factors)	POU3F2
POU3F3	id: 3.1.10.3.3	Helix-turn-helix domains	Homeo domain factors	POU domain factors	POU3 (Oct-6-like factors)	POU3F3
POU3F4	id: 3.1.10.3.4	Helix-turn-helix domains	Homeo domain factors	POU domain factors	POU3 (Oct-6-like factors)	POU3F4
POU4F1	id: 3.1.10.4.1	Helix-turn-helix domains	Homeo domain factors	POU domain factors	POU4 (Brn-3-like factors)	POU4F1
POU4F2	id: 3.1.10.4.2	Helix-turn-helix domains	Homeo domain factors	POU domain factors	POU4 (Brn-3-like factors)	POU4F2
POU4F3	id: 3.1.10.4.3	Helix-turn-helix domains	Homeo domain factors	POU domain factors	POU4 (Brn-3-like factors)	POU4F3
POU5F1	id: 3.1.10.5.1	Helix-turn-helix domains	Homeo domain factors	POU domain factors	POU5 (Oct-3/4-like factors)	POU5F1
POU5F1B	id: 3.1.10.5.2	Helix-turn-helix domains	Homeo domain factors	POU domain factors	POU5 (Oct-3/4-like factors)	POU5F1B
POU6F1	id: 3.1.10.6.1	Helix-turn-helix domains	Homeo domain factors	POU domain factors	POU6 (Brn-5-like factors)	POU6F1
POU6F2	id: 3.1.10.6.2	Helix-turn-helix domains	Homeo domain factors	POU domain factors	POU6 (Brn-5-like factors)	POU6F2
HNF1A	id: 3.1.10.7.1	Helix-turn-helix domains	Homeo domain factors	POU domain factors	HNF1-like factors	HNF1A
HNF1B	id: 3.1.10.7.2	Helix-turn-helix domains	Homeo domain factors	POU domain factors	HNF1-like factors	HNF1B
HMBOX1	id: 3.1.10.7.3	Helix-turn-helix domains	Homeo domain factors	POU domain factors	HNF1-like factors	HMBOX1
HDX	id: 3.1.10.8.1	Helix-turn-helix domains	Homeo domain factors	POU domain factors	HDX-like factors	HDX
BARHL1	id: 3.1.2.1.1	Helix-turn-helix domains	Homeo domain factors	NK-related factors	BARHL	BARHL1
BARHL2	id: 3.1.2.1.2	Helix-turn-helix domains	Homeo domain factors	NK-related factors	BARHL	BARHL2
LBX2	id: 3.1.2.10.2	Helix-turn-helix domains	Homeo domain factors	NK-related factors	LBX	LBX2
MSX1	id: 3.1.2.11.1	Helix-turn-helix domains	Homeo domain factors	NK-related factors	MSX	MSX1
MSX2	id: 3.1.2.11.2	Helix-turn-helix domains	Homeo domain factors	NK-related factors	MSX	MSX2
NANOG	id: 3.1.2.12.1	Helix-turn-helix domains	Homeo domain factors	NK-related factors	NANOG	NANOG
NKX1-1	id: 3.1.2.13.1	Helix-turn-helix domains	Homeo domain factors	NK-related factors	NK-1	NKX1-1
NKX1-2	id: 3.1.2.13.2	Helix-turn-helix domains	Homeo domain factors	NK-related factors	NK-1	NKX1-2
NKX2-1	id: 3.1.2.14.1	Helix-turn-helix domains	Homeo domain factors	NK-related factors	NK-2.1	NKX2-1
TTF1	id: 3.1.2.14.1	Helix-turn-helix domains	Homeo domain factors	NK-related factors	NK-2.1	TTF1
NKX2-4	id: 3.1.2.14.2	Helix-turn-helix domains	Homeo domain factors	NK-related factors	NK-2.1	NKX2-4
NKX2-2	id: 3.1.2.15.1	Helix-turn-helix domains	Homeo domain factors	NK-related factors	NK-2.2	NKX2-2
NKX2-8	id: 3.1.2.15.2	Helix-turn-helix domains	Homeo domain factors	NK-related factors	NK-2.2	NKX2-8
NKX3-1	id: 3.1.2.16.1	Helix-turn-helix domains	Homeo domain factors	NK-related factors	NK-3	NKX3-1
NKX3-2	id: 3.1.2.16.2	Helix-turn-helix domains	Homeo domain factors	NK-related factors	NK-3	NKX3-2
NKX2-3	id: 3.1.2.17.1	Helix-turn-helix domains	Homeo domain factors	NK-related factors	NK-4	NKX2-3
NKX2-5	id: 3.1.2.17.2	Helix-turn-helix domains	Homeo domain factors	NK-related factors	NK-4	NKX2-5
NKX2-6	id: 3.1.2.17.3	Helix-turn-helix domains	Homeo domain factors	NK-related factors	NK-4	NKX2-6
HMX1	id: 3.1.2.18.1	Helix-turn-helix domains	Homeo domain factors	NK-related factors	NK-5/HMX	HMX1
HMX2	id: 3.1.2.18.2	Helix-turn-helix domains	Homeo domain factors	NK-related factors	NK-5/HMX	HMX2
HMX3	id: 3.1.2.18.3	Helix-turn-helix domains	Homeo domain factors	NK-related factors	NK-5/HMX	HMX3
NKX6-1	id: 3.1.2.19.1	Helix-turn-helix domains	Homeo domain factors	NK-related factors	NK-6	NKX6-1
NKX6-2	id: 3.1.2.19.2	Helix-turn-helix domains	Homeo domain factors	NK-related factors	NK-6	NKX6-2
NKX6-3	id: 3.1.2.19.3	Helix-turn-helix domains	Homeo domain factors	NK-related factors	NK-6	NKX6-3
BARX1	id: 3.1.2.2.1	Helix-turn-helix domains	Homeo domain factors	NK-related factors	BARX	BARX1
BARX2	id: 3.1.2.2.2	Helix-turn-helix domains	Homeo domain factors	NK-related factors	BARX	BARX2
NOTO	id: 3.1.2.20.1	Helix-turn-helix domains	Homeo domain factors	NK-related factors	NOTO	NOTO
TLX2	id: 3.1.2.21.2	Helix-turn-helix domains	Homeo domain factors	NK-related factors	TLX	TLX2
VAX1	id: 3.1.2.22.1	Helix-turn-helix domains	Homeo domain factors	NK-related factors	VAX	VAX1
VAX2	id: 3.1.2.22.2	Helix-turn-helix domains	Homeo domain factors	NK-related factors	VAX	VAX2
VENTX	id: 3.1.2.23.1	Helix-turn-helix domains	Homeo domain factors	NK-related factors	VENTX	VENTX
BSX	id: 3.1.2.3.1	Helix-turn-helix domains	Homeo domain factors	NK-related factors	BSX	BSX
DBX2	id: 3.1.2.4.2	Helix-turn-helix domains	Homeo domain factors	NK-related factors	DBX	DBX2
DLX1	id: 3.1.2.5.1	Helix-turn-helix domains	Homeo domain factors	NK-related factors	DLX	DLX1
DLX2	id: 3.1.2.5.2	Helix-turn-helix domains	Homeo domain factors	NK-related factors	DLX	DLX2
DLX3	id: 3.1.2.5.3	Helix-turn-helix domains	Homeo domain factors	NK-related factors	DLX	DLX3
DLX4	id: 3.1.2.5.4	Helix-turn-helix domains	Homeo domain factors	NK-related factors	DLX	DLX4
DLX5	id: 3.1.2.5.5	Helix-turn-helix domains	Homeo domain factors	NK-related factors	DLX	DLX5
EMX1	id: 3.1.2.6.1	Helix-turn-helix domains	Homeo domain factors	NK-related factors	EMX	EMX1
EMX2	id: 3.1.2.6.2	Helix-turn-helix domains	Homeo domain factors	NK-related factors	EMX	EMX2
EN1	id: 3.1.2.7.1	Helix-turn-helix domains	Homeo domain factors	NK-related factors	EN (Engrailed-like factors)	EN1
EN2	id: 3.1.2.7.2	Helix-turn-helix domains	Homeo domain factors	NK-related factors	EN (Engrailed-like factors)	EN2
ALX1	id: 3.1.3.1.1	Helix-turn-helix domains	Homeo domain factors	Paired-related HD factors	ALX	ALX1
ALX3	id: 3.1.3.1.2	Helix-turn-helix domains	Homeo domain factors	Paired-related HD factors	ALX	ALX3
ALX4	id: 3.1.3.1.3	Helix-turn-helix domains	Homeo domain factors	Paired-related HD factors	ALX	ALX4
HESX1	id: 3.1.3.10.1	Helix-turn-helix domains	Homeo domain factors	Paired-related HD factors	HESX	HESX1
ISX	id: 3.1.3.12.1	Helix-turn-helix domains	Homeo domain factors	Paired-related HD factors	ISX	ISX
MIXL1	id: 3.1.3.14.1	Helix-turn-helix domains	Homeo domain factors	Paired-related HD factors	MIX	MIXL1
NOBOX	id: 3.1.3.15.1	Helix-turn-helix domains	Homeo domain factors	Paired-related HD factors	NOBOX	NOBOX
OTP	id: 3.1.3.16.1	Helix-turn-helix domains	Homeo domain factors	Paired-related HD factors	OTP	OTP
OTX1	id: 3.1.3.17.1	Helix-turn-helix domains	Homeo domain factors	Paired-related HD factors	OTX	OTX1
OTX2	id: 3.1.3.17.2	Helix-turn-helix domains	Homeo domain factors	Paired-related HD factors	OTX	OTX2
CRX	id: 3.1.3.17.3	Helix-turn-helix domains	Homeo domain factors	Paired-related HD factors	OTX	CRX
PHOX2A	id: 3.1.3.18.1	Helix-turn-helix domains	Homeo domain factors	Paired-related HD factors	PHOX	PHOX2A
PHOX2B	id: 3.1.3.18.2	Helix-turn-helix domains	Homeo domain factors	Paired-related HD factors	PHOX	PHOX2B
PITX1	id: 3.1.3.19.1	Helix-turn-helix domains	Homeo domain factors	Paired-related HD factors	PITX	PITX1
PITX2	id: 3.1.3.19.2	Helix-turn-helix domains	Homeo domain factors	Paired-related HD factors	PITX	PITX2
PITX3	id: 3.1.3.19.3	Helix-turn-helix domains	Homeo domain factors	Paired-related HD factors	PITX	PITX3
PROP1	id: 3.1.3.20.1	Helix-turn-helix domains	Homeo domain factors	Paired-related HD factors	PROP	PROP1
PRRX1	id: 3.1.3.21.1	Helix-turn-helix domains	Homeo domain factors	Paired-related HD factors	PRRX	PRRX1
PRRX2	id: 3.1.3.21.2	Helix-turn-helix domains	Homeo domain factors	Paired-related HD factors	PRRX	PRRX2
RAX	id: 3.1.3.22.1	Helix-turn-helix domains	Homeo domain factors	Paired-related HD factors	RAX	RAX
SHOX2	id: 3.1.3.25.2	Helix-turn-helix domains	Homeo domain factors	Paired-related HD factors	SHOX	SHOX2
UNCX	id: 3.1.3.27.1	Helix-turn-helix domains	Homeo domain factors	Paired-related HD factors	UNCX	UNCX
VSX1	id: 3.1.3.28.1	Helix-turn-helix domains	Homeo domain factors	Paired-related HD factors	VSX	VSX1
VSX2	id: 3.1.3.28.2	Helix-turn-helix domains	Homeo domain factors	Paired-related HD factors	VSX	VSX2
ARX	id: 3.1.3.3.1	Helix-turn-helix domains	Homeo domain factors	Paired-related HD factors	ARX	ARX
DPRX	id: 3.1.3.5.1	Helix-turn-helix domains	Homeo domain factors	Paired-related HD factors	DPRX	DPRX
DRGX	id: 3.1.3.6.1	Helix-turn-helix domains	Homeo domain factors	Paired-related HD factors	DRGX	DRGX
DUXA	id: 3.1.3.7.1	Helix-turn-helix domains	Homeo domain factors	Paired-related HD factors	DUX	DUXA
ESX1	id: 3.1.3.8.1	Helix-turn-helix domains	Homeo domain factors	Paired-related HD factors	ESX	ESX1
GSC	id: 3.1.3.9.1	Helix-turn-helix domains	Homeo domain factors	Paired-related HD factors	GSC	GSC
GSC2	id: 3.1.3.9.2	Helix-turn-helix domains	Homeo domain factors	Paired-related HD factors	GSC	GSC2
IRX2	id: 3.1.4.1.2	Helix-turn-helix domains	Homeo domain factors	TALE-type homeo domain factors	IRX (Iroquois)	IRX2
IRX3	id: 3.1.4.1.3	Helix-turn-helix domains	Homeo domain factors	TALE-type homeo domain factors	IRX (Iroquois)	IRX3
IRX4	id: 3.1.4.1.4	Helix-turn-helix domains	Homeo domain factors	TALE-type homeo domain factors	IRX (Iroquois)	IRX4
IRX5	id: 3.1.4.1.5	Helix-turn-helix domains	Homeo domain factors	TALE-type homeo domain factors	IRX (Iroquois)	IRX5
IRX6	id: 3.1.4.1.6	Helix-turn-helix domains	Homeo domain factors	TALE-type homeo domain factors	IRX (Iroquois)	IRX6
MEIS1	id: 3.1.4.2.1	Helix-turn-helix domains	Homeo domain factors	TALE-type homeo domain factors	MEIS	MEIS1
MEIS2	id: 3.1.4.2.2	Helix-turn-helix domains	Homeo domain factors	TALE-type homeo domain factors	MEIS	MEIS2
MEIS3	id: 3.1.4.2.3	Helix-turn-helix domains	Homeo domain factors	TALE-type homeo domain factors	MEIS	MEIS3
PBX1	id: 3.1.4.4.1	Helix-turn-helix domains	Homeo domain factors	TALE-type homeo domain factors	PBX	PBX1
PKNOX1	id: 3.1.4.5.1	Helix-turn-helix domains	Homeo domain factors	TALE-type homeo domain factors	PKNOX	PKNOX1
PKNOX2	id: 3.1.4.5.2	Helix-turn-helix domains	Homeo domain factors	TALE-type homeo domain factors	PKNOX	PKNOX2
TGIF1	id: 3.1.4.6.1	Helix-turn-helix domains	Homeo domain factors	TALE-type homeo domain factors	TGIF	TGIF1
TGIF2	id: 3.1.4.6.2	Helix-turn-helix domains	Homeo domain factors	TALE-type homeo domain factors	TGIF	TGIF2
TGIF2LX	id: 3.1.4.6.3	Helix-turn-helix domains	Homeo domain factors	TALE-type homeo domain factors	TGIF	TGIF2LX
ISL2	id: 3.1.5.1.2	Helix-turn-helix domains	Homeo domain factors	HD-LIM factors	ISL	ISL2
LHX1	id: 3.1.5.2.1	Helix-turn-helix domains	Homeo domain factors	HD-LIM factors	Lhx-1-like factors	LHX1
LHX5	id: 3.1.5.2.2	Helix-turn-helix domains	Homeo domain factors	HD-LIM factors	Lhx-1-like factors	LHX5
LHX2	id: 3.1.5.3.1	Helix-turn-helix domains	Homeo domain factors	HD-LIM factors	Lhx-2-like factors	LHX2
LHX9	id: 3.1.5.3.2	Helix-turn-helix domains	Homeo domain factors	HD-LIM factors	Lhx-2-like factors	LHX9
LHX3	id: 3.1.5.4.1	Helix-turn-helix domains	Homeo domain factors	HD-LIM factors	Lhx-3-like factors	LHX3
LHX4	id: 3.1.5.4.2	Helix-turn-helix domains	Homeo domain factors	HD-LIM factors	Lhx-3-like factors	LHX4
LHX6	id: 3.1.5.5.1	Helix-turn-helix domains	Homeo domain factors	HD-LIM factors	Lhx-6-like factors	LHX6
LHX8	id: 3.1.5.5.2	Helix-turn-helix domains	Homeo domain factors	HD-LIM factors	Lhx-6-like factors	LHX8
LMX1A	id: 3.1.5.6.1	Helix-turn-helix domains	Homeo domain factors	HD-LIM factors	Lmx	LMX1A
LMX1B	id: 3.1.5.6.2	Helix-turn-helix domains	Homeo domain factors	HD-LIM factors	Lmx	LMX1B
SIX1	id: 3.1.6.1.1	Helix-turn-helix domains	Homeo domain factors	HD-SINE factors	SIX1-like factors	SIX1
SIX2	id: 3.1.6.1.2	Helix-turn-helix domains	Homeo domain factors	HD-SINE factors	SIX1-like factors	SIX2
SIX3	id: 3.1.6.2.1	Helix-turn-helix domains	Homeo domain factors	HD-SINE factors	SIX3-like factors	SIX3
SIX6	id: 3.1.6.2.2	Helix-turn-helix domains	Homeo domain factors	HD-SINE factors	SIX3-like factors	SIX6
SIX4	id: 3.1.6.3.1	Helix-turn-helix domains	Homeo domain factors	HD-SINE factors	SIX4-like factors	SIX4
PROX1	id: 3.1.7.0.1	Helix-turn-helix domains	Homeo domain factors	HD-PROS factors	None	PROX1
ZEB1	id: 3.1.8.3.1	Helix-turn-helix domains	Homeo domain factors	HD-ZF factors	ZEB	ZEB1
HOMEZ	id: 3.1.8.5.4	Helix-turn-helix domains	Homeo domain factors	HD-ZF factors	ZHX	HOMEZ
ONECUT1	id: 3.1.9.1.1	Helix-turn-helix domains	Homeo domain factors	HD-CUT factors	ONECUT	ONECUT1
ONECUT2	id: 3.1.9.1.2	Helix-turn-helix domains	Homeo domain factors	HD-CUT factors	ONECUT	ONECUT2
ONECUT3	id: 3.1.9.1.3	Helix-turn-helix domains	Homeo domain factors	HD-CUT factors	ONECUT	ONECUT3
CUX1	id: 3.1.9.2.1	Helix-turn-helix domains	Homeo domain factors	HD-CUT factors	CUX	CUX1
CUX2	id: 3.1.9.2.2	Helix-turn-helix domains	Homeo domain factors	HD-CUT factors	CUX	CUX2
SATB1	id: 3.1.9.3.1	Helix-turn-helix domains	Homeo domain factors	HD-CUT factors	SATB	SATB1
PAX3	id: 3.2.1.1.1	Helix-turn-helix domains	Paired box factors	Paired plus homeo domain	PAX-3/7	PAX3
PAX7	id: 3.2.1.1.2	Helix-turn-helix domains	Paired box factors	Paired plus homeo domain	PAX-3/7	PAX7
PAX4	id: 3.2.1.2.1	Helix-turn-helix domains	Paired box factors	Paired plus homeo domain	PAX-4/6	PAX4
PAX6	id: 3.2.1.2.2	Helix-turn-helix domains	Paired box factors	Paired plus homeo domain	PAX-4/6	PAX6
PAX1	id: 3.2.2.1.1	Helix-turn-helix domains	Paired box factors	Paired domain only	PAX-1/9 (no homeo remnant)	PAX1
PAX9	id: 3.2.2.1.2	Helix-turn-helix domains	Paired box factors	Paired domain only	PAX-1/9 (no homeo remnant)	PAX9
PAX2	id: 3.2.2.2.1	Helix-turn-helix domains	Paired box factors	Paired domain only	PAX-2-like factors (partial homeobox)	PAX2
PAX5	id: 3.2.2.2.2	Helix-turn-helix domains	Paired box factors	Paired domain only	PAX-2-like factors (partial homeobox)	PAX5
PAX8	id: 3.2.2.2.3	Helix-turn-helix domains	Paired box factors	Paired domain only	PAX-2-like factors (partial homeobox)	PAX8
FOXA1	id: 3.3.1.1.1	Helix-turn-helix domains	Fork head / winged helix factors	Forkhead box (FOX) factors	FOXA	FOXA1
FOXA2	id: 3.3.1.1.2	Helix-turn-helix domains	Fork head / winged helix factors	Forkhead box (FOX) factors	FOXA	FOXA2
FOXJ1	id: 3.3.1.10.1	Helix-turn-helix domains	Fork head / winged helix factors	Forkhead box (FOX) factors	FOXJ	FOXJ1
FOXJ2	id: 3.3.1.10.2	Helix-turn-helix domains	Fork head / winged helix factors	Forkhead box (FOX) factors	FOXJ	FOXJ2
FOXJ3	id: 3.3.1.10.3	Helix-turn-helix domains	Fork head / winged helix factors	Forkhead box (FOX) factors	FOXJ	FOXJ3
FOXK1	id: 3.3.1.11.1	Helix-turn-helix domains	Fork head / winged helix factors	Forkhead box (FOX) factors	FOXK	FOXK1
FOXL1	id: 3.3.1.12.1	Helix-turn-helix domains	Fork head / winged helix factors	Forkhead box (FOX) factors	FOXL	FOXL1
FOXL2	id: 3.3.1.12.2	Helix-turn-helix domains	Fork head / winged helix factors	Forkhead box (FOX) factors	FOXL	FOXL2
FOXM1	id: 3.3.1.13.1	Helix-turn-helix domains	Fork head / winged helix factors	Forkhead box (FOX) factors	FOXM	FOXM1
FOXN1	id: 3.3.1.14.1	Helix-turn-helix domains	Fork head / winged helix factors	Forkhead box (FOX) factors	FOXN	FOXN1
FOXO1	id: 3.3.1.15.1	Helix-turn-helix domains	Fork head / winged helix factors	Forkhead box (FOX) factors	FOXO	FOXO1
FOXO3	id: 3.3.1.15.2	Helix-turn-helix domains	Fork head / winged helix factors	Forkhead box (FOX) factors	FOXO	FOXO3
FOXO4	id: 3.3.1.15.3	Helix-turn-helix domains	Fork head / winged helix factors	Forkhead box (FOX) factors	FOXO	FOXO4
FOXO6	id: 3.3.1.15.4	Helix-turn-helix domains	Fork head / winged helix factors	Forkhead box (FOX) factors	FOXO	FOXO6
FOXP1	id: 3.3.1.16.1	Helix-turn-helix domains	Fork head / winged helix factors	Forkhead box (FOX) factors	FOXP	FOXP1
FOXP2	id: 3.3.1.16.2	Helix-turn-helix domains	Fork head / winged helix factors	Forkhead box (FOX) factors	FOXP	FOXP2
FOXP3	id: 3.3.1.16.3	Helix-turn-helix domains	Fork head / winged helix factors	Forkhead box (FOX) factors	FOXP	FOXP3
FOXQ1	id: 3.3.1.17.1	Helix-turn-helix domains	Fork head / winged helix factors	Forkhead box (FOX) factors	FOXQ	FOXQ1
FOXB1	id: 3.3.1.2.1	Helix-turn-helix domains	Fork head / winged helix factors	Forkhead box (FOX) factors	FOXB	FOXB1
FOXC1	id: 3.3.1.3.1	Helix-turn-helix domains	Fork head / winged helix factors	Forkhead box (FOX) factors	FOXC	FOXC1
FOXC2	id: 3.3.1.3.2	Helix-turn-helix domains	Fork head / winged helix factors	Forkhead box (FOX) factors	FOXC	FOXC2
FOXD2	id: 3.3.1.4.2	Helix-turn-helix domains	Fork head / winged helix factors	Forkhead box (FOX) factors	FOXD	FOXD2
FOXD3	id: 3.3.1.4.3	Helix-turn-helix domains	Fork head / winged helix factors	Forkhead box (FOX) factors	FOXD	FOXD3
FOXF2	id: 3.3.1.6.2	Helix-turn-helix domains	Fork head / winged helix factors	Forkhead box (FOX) factors	FOXF	FOXF2
FOXG1	id: 3.3.1.7.1	Helix-turn-helix domains	Fork head / winged helix factors	Forkhead box (FOX) factors	FOXG	FOXG1
FOXH1	id: 3.3.1.8.1	Helix-turn-helix domains	Fork head / winged helix factors	Forkhead box (FOX) factors	FOXH	FOXH1
FOXI1	id: 3.3.1.9.1	Helix-turn-helix domains	Fork head / winged helix factors	Forkhead box (FOX) factors	FOXI	FOXI1
E2F1	id: 3.3.2.1.1	Helix-turn-helix domains	Fork head / winged helix factors	E2F-related factors	E2F	E2F1
E2F2	id: 3.3.2.1.2	Helix-turn-helix domains	Fork head / winged helix factors	E2F-related factors	E2F	E2F2
E2F3	id: 3.3.2.1.3	Helix-turn-helix domains	Fork head / winged helix factors	E2F-related factors	E2F	E2F3
E2F4	id: 3.3.2.1.4	Helix-turn-helix domains	Fork head / winged helix factors	E2F-related factors	E2F	E2F4
E2F6	id: 3.3.2.1.6	Helix-turn-helix domains	Fork head / winged helix factors	E2F-related factors	E2F	E2F6
E2F7	id: 3.3.2.1.7	Helix-turn-helix domains	Fork head / winged helix factors	E2F-related factors	E2F	E2F7
E2F8	id: 3.3.2.1.8	Helix-turn-helix domains	Fork head / winged helix factors	E2F-related factors	E2F	E2F8
RFX1	id: 3.3.3.0.1	Helix-turn-helix domains	Fork head / winged helix factors	RFX-related factors	None	RFX1
RFX2	id: 3.3.3.0.2	Helix-turn-helix domains	Fork head / winged helix factors	RFX-related factors	None	RFX2
RFX3	id: 3.3.3.0.3	Helix-turn-helix domains	Fork head / winged helix factors	RFX-related factors	None	RFX3
RFX4	id: 3.3.3.0.4	Helix-turn-helix domains	Fork head / winged helix factors	RFX-related factors	None	RFX4
RFX5	id: 3.3.3.0.5	Helix-turn-helix domains	Fork head / winged helix factors	RFX-related factors	None	RFX5
RFX7	id: 3.3.3.0.7	Helix-turn-helix domains	Fork head / winged helix factors	RFX-related factors	None	RFX7
HSF1	id: 3.4.1.0.1	Helix-turn-helix domains	Heat shock factors	HSF factors	None	HSF1
HSF2	id: 3.4.1.0.2	Helix-turn-helix domains	Heat shock factors	HSF factors	None	HSF2
HSF4	id: 3.4.1.0.3	Helix-turn-helix domains	Heat shock factors	HSF factors	None	HSF4
HSF5	id: 3.4.1.0.4	Helix-turn-helix domains	Heat shock factors	HSF factors	None	HSF5
HSFY1	id: 3.4.1.0.6	Helix-turn-helix domains	Heat shock factors	HSF factors	None	HSFY1
HSFY2	id: 3.4.1.0.6	Helix-turn-helix domains	Heat shock factors	HSF factors	None	HSFY2
MYBL1	id: 3.5.1.1.2	Helix-turn-helix domains	Tryptophan cluster factors	Myb/SANT domain factors	Myb-like factors	MYBL1
MYBL2	id: 3.5.1.1.3	Helix-turn-helix domains	Tryptophan cluster factors	Myb/SANT domain factors	Myb-like factors	MYBL2
CDC5L	id: 3.5.1.1.4	Helix-turn-helix domains	Tryptophan cluster factors	Myb/SANT domain factors	Myb-like factors	CDC5L
ERF	id: 3.5.2.1.10	Helix-turn-helix domains	Tryptophan cluster factors	Ets-related factors	Ets-like factors	ERF
ETV2	id: 3.5.2.1.3	Helix-turn-helix domains	Tryptophan cluster factors	Ets-related factors	Ets-like factors	ETV2
FLI1	id: 3.5.2.1.5	Helix-turn-helix domains	Tryptophan cluster factors	Ets-related factors	Ets-like factors	FLI1
ERG	id: 3.5.2.1.6	Helix-turn-helix domains	Tryptophan cluster factors	Ets-related factors	Ets-like factors	ERG
FEV	id: 3.5.2.1.7	Helix-turn-helix domains	Tryptophan cluster factors	Ets-related factors	Ets-like factors	FEV
ETV3	id: 3.5.2.1.8	Helix-turn-helix domains	Tryptophan cluster factors	Ets-related factors	Ets-like factors	ETV3
ELK1	id: 3.5.2.2.1	Helix-turn-helix domains	Tryptophan cluster factors	Ets-related factors	Elk-like factors	ELK1
ELK3	id: 3.5.2.2.2	Helix-turn-helix domains	Tryptophan cluster factors	Ets-related factors	Elk-like factors	ELK3
ELK4	id: 3.5.2.2.3	Helix-turn-helix domains	Tryptophan cluster factors	Ets-related factors	Elk-like factors	ELK4
ETV1	id: 3.5.2.2.4	Helix-turn-helix domains	Tryptophan cluster factors	Ets-related factors	Elk-like factors	ETV1
ETV4	id: 3.5.2.2.5	Helix-turn-helix domains	Tryptophan cluster factors	Ets-related factors	Elk-like factors	ETV4
ETV5	id: 3.5.2.2.6	Helix-turn-helix domains	Tryptophan cluster factors	Ets-related factors	Elk-like factors	ETV5
ELF1	id: 3.5.2.3.1	Helix-turn-helix domains	Tryptophan cluster factors	Ets-related factors	Elf-1-like factors	ELF1
ELF2	id: 3.5.2.3.2	Helix-turn-helix domains	Tryptophan cluster factors	Ets-related factors	Elf-1-like factors	ELF2
ELF4	id: 3.5.2.3.3	Helix-turn-helix domains	Tryptophan cluster factors	Ets-related factors	Elf-1-like factors	ELF4
EHF	id: 3.5.2.4.1	Helix-turn-helix domains	Tryptophan cluster factors	Ets-related factors	EHF-like factors	EHF
ELF3	id: 3.5.2.4.2	Helix-turn-helix domains	Tryptophan cluster factors	Ets-related factors	EHF-like factors	ELF3
ELF5	id: 3.5.2.4.3	Helix-turn-helix domains	Tryptophan cluster factors	Ets-related factors	EHF-like factors	ELF5
SPI1	id: 3.5.2.5.1	Helix-turn-helix domains	Tryptophan cluster factors	Ets-related factors	Spi-like factors	SPI1
SPIB	id: 3.5.2.5.2	Helix-turn-helix domains	Tryptophan cluster factors	Ets-related factors	Spi-like factors	SPIB
SPIC	id: 3.5.2.5.3	Helix-turn-helix domains	Tryptophan cluster factors	Ets-related factors	Spi-like factors	SPIC
ETV6	id: 3.5.2.6.1	Helix-turn-helix domains	Tryptophan cluster factors	Ets-related factors	ETV6-like factors	ETV6
ETV7	id: 3.5.2.6.2	Helix-turn-helix domains	Tryptophan cluster factors	Ets-related factors	ETV6-like factors	ETV7
SPDEF	id: 3.5.2.7.1	Helix-turn-helix domains	Tryptophan cluster factors	Ets-related factors	SPDEF-like factors	SPDEF
IRF1	id: 3.5.3.0.1	Helix-turn-helix domains	Tryptophan cluster factors	Interferon-regulatory factors	None	IRF1
IRF2	id: 3.5.3.0.2	Helix-turn-helix domains	Tryptophan cluster factors	Interferon-regulatory factors	None	IRF2
IRF3	id: 3.5.3.0.3	Helix-turn-helix domains	Tryptophan cluster factors	Interferon-regulatory factors	None	IRF3
IRF4	id: 3.5.3.0.4	Helix-turn-helix domains	Tryptophan cluster factors	Interferon-regulatory factors	None	IRF4
IRF5	id: 3.5.3.0.5	Helix-turn-helix domains	Tryptophan cluster factors	Interferon-regulatory factors	None	IRF5
IRF6	id: 3.5.3.0.6	Helix-turn-helix domains	Tryptophan cluster factors	Interferon-regulatory factors	None	IRF6
IRF7	id: 3.5.3.0.7	Helix-turn-helix domains	Tryptophan cluster factors	Interferon-regulatory factors	None	IRF7
IRF8	id: 3.5.3.0.8	Helix-turn-helix domains	Tryptophan cluster factors	Interferon-regulatory factors	None	IRF8
IRF9	id: 3.5.3.0.9	Helix-turn-helix domains	Tryptophan cluster factors	Interferon-regulatory factors	None	IRF9
TEAD1	id: 3.6.1.0.1	Helix-turn-helix domains	TEA domain factors	TEF-1-related factors	None	TEAD1
TEAD4	id: 3.6.1.0.2	Helix-turn-helix domains	TEA domain factors	TEF-1-related factors	None	TEAD4
TEAD3	id: 3.6.1.0.4	Helix-turn-helix domains	TEA domain factors	TEF-1-related factors	None	TEAD3
ARID3A	id: 3.7.1.3.1	Helix-turn-helix domains	ARID domain factors	ARID-related factors	ARID3	ARID3A
ARID5A	id: 3.7.1.5.1	Helix-turn-helix domains	ARID domain factors	ARID-related factors	ARID5	ARID5A
ARID5B	id: 3.7.1.5.2	Helix-turn-helix domains	ARID domain factors	ARID-related factors	ARID5	ARID5B
SRY	id: 4.1.1.1.1	Other all-alpha-helical DNA-binding domains	High-mobility group (HMG) domain factors	SOX-related factors	Group A	SRY
SOX1	id: 4.1.1.2.1	Other all-alpha-helical DNA-binding domains	High-mobility group (HMG) domain factors	SOX-related factors	Group B	SOX1
SOX2	id: 4.1.1.2.2	Other all-alpha-helical DNA-binding domains	High-mobility group (HMG) domain factors	SOX-related factors	Group B	SOX2
SOX3	id: 4.1.1.2.3	Other all-alpha-helical DNA-binding domains	High-mobility group (HMG) domain factors	SOX-related factors	Group B	SOX3
SOX14	id: 4.1.1.2.4	Other all-alpha-helical DNA-binding domains	High-mobility group (HMG) domain factors	SOX-related factors	Group B	SOX14
SOX21	id: 4.1.1.2.5	Other all-alpha-helical DNA-binding domains	High-mobility group (HMG) domain factors	SOX-related factors	Group B	SOX21
SOX4	id: 4.1.1.3.1	Other all-alpha-helical DNA-binding domains	High-mobility group (HMG) domain factors	SOX-related factors	Group C	SOX4
SOX11	id: 4.1.1.3.2	Other all-alpha-helical DNA-binding domains	High-mobility group (HMG) domain factors	SOX-related factors	Group C	SOX11
SOX12	id: 4.1.1.3.3	Other all-alpha-helical DNA-binding domains	High-mobility group (HMG) domain factors	SOX-related factors	Group C	SOX12
SOX5	id: 4.1.1.4.1	Other all-alpha-helical DNA-binding domains	High-mobility group (HMG) domain factors	SOX-related factors	Group D	SOX5
SOX6	id: 4.1.1.4.2	Other all-alpha-helical DNA-binding domains	High-mobility group (HMG) domain factors	SOX-related factors	Group D	SOX6
SOX13	id: 4.1.1.4.3	Other all-alpha-helical DNA-binding domains	High-mobility group (HMG) domain factors	SOX-related factors	Group D	SOX13
SOX8	id: 4.1.1.5.1	Other all-alpha-helical DNA-binding domains	High-mobility group (HMG) domain factors	SOX-related factors	Group E	SOX8
SOX9	id: 4.1.1.5.2	Other all-alpha-helical DNA-binding domains	High-mobility group (HMG) domain factors	SOX-related factors	Group E	SOX9
SOX10	id: 4.1.1.5.3	Other all-alpha-helical DNA-binding domains	High-mobility group (HMG) domain factors	SOX-related factors	Group E	SOX10
SOX7	id: 4.1.1.6.1	Other all-alpha-helical DNA-binding domains	High-mobility group (HMG) domain factors	SOX-related factors	Group F	SOX7
SOX17	id: 4.1.1.6.2	Other all-alpha-helical DNA-binding domains	High-mobility group (HMG) domain factors	SOX-related factors	Group F	SOX17
SOX18	id: 4.1.1.6.3	Other all-alpha-helical DNA-binding domains	High-mobility group (HMG) domain factors	SOX-related factors	Group F	SOX18
SOX15	id: 4.1.1.7.1	Other all-alpha-helical DNA-binding domains	High-mobility group (HMG) domain factors	SOX-related factors	Group G	SOX15
SOX30	id: 4.1.1.8.1	Other all-alpha-helical DNA-binding domains	High-mobility group (HMG) domain factors	SOX-related factors	Group H	SOX30
HBP1	id: 4.1.1.9.2	Other all-alpha-helical DNA-binding domains	High-mobility group (HMG) domain factors	SOX-related factors	Further Sox-related factors	HBP1
BBX	id: 4.1.1.9.3	Other all-alpha-helical DNA-binding domains	High-mobility group (HMG) domain factors	SOX-related factors	Further Sox-related factors	BBX
TCF7	id: 4.1.3.0.1	Other all-alpha-helical DNA-binding domains	High-mobility group (HMG) domain factors	TCF-7-related factors	None	TCF7
TCF7L1	id: 4.1.3.0.2	Other all-alpha-helical DNA-binding domains	High-mobility group (HMG) domain factors	TCF-7-related factors	None	TCF7L1
TCF7L2	id: 4.1.3.0.3	Other all-alpha-helical DNA-binding domains	High-mobility group (HMG) domain factors	TCF-7-related factors	None	TCF7L2
LEF1	id: 4.1.3.0.4	Other all-alpha-helical DNA-binding domains	High-mobility group (HMG) domain factors	TCF-7-related factors	None	LEF1
NFYA	id: 4.2.1.0.1	Other all-alpha-helical DNA-binding domains	Heteromeric CCAAT-binding factors	Heteromeric CCAAT-binding factors	None	NFYA
NFYB	id: 4.2.1.0.2	Other all-alpha-helical DNA-binding domains	Heteromeric CCAAT-binding factors	Heteromeric CCAAT-binding factors	None	NFYB
NFYC	id: 4.2.1.0.3	Other all-alpha-helical DNA-binding domains	Heteromeric CCAAT-binding factors	Heteromeric CCAAT-binding factors	None	NFYC
MEF2A	id: 5.1.1.1.1	alpha-Helices exposed by beta-structures	MADS box factors	Regulators of differentiation	MEF-2	MEF2A
MEF2B	id: 5.1.1.1.2	alpha-Helices exposed by beta-structures	MADS box factors	Regulators of differentiation	MEF-2	MEF2B
MEF2C	id: 5.1.1.1.3	alpha-Helices exposed by beta-structures	MADS box factors	Regulators of differentiation	MEF-2	MEF2C
MEF2D	id: 5.1.1.1.4	alpha-Helices exposed by beta-structures	MADS box factors	Regulators of differentiation	MEF-2	MEF2D
SRF	id: 5.1.2.0.1	alpha-Helices exposed by beta-structures	MADS box factors	Responders to external signals (SRF/RLM1)	None	SRF
AIRE	id: 5.3.1.0.1	alpha-Helices exposed by beta-structures	SAND domain factors	AIRE	None	AIRE
DEAF1	id: 5.3.2.0.1	alpha-Helices exposed by beta-structures	SAND domain factors	DEAF	None	DEAF1
GMEB1	id: 5.3.3.1.1	alpha-Helices exposed by beta-structures	SAND domain factors	GMEB	GMEB	GMEB1
GMEB2	id: 5.3.3.1.2	alpha-Helices exposed by beta-structures	SAND domain factors	GMEB	GMEB	GMEB2
SP100	id: 5.3.5.2.1	alpha-Helices exposed by beta-structures	SAND domain factors	Sp140/Sp100	Sp100	SP100
NFKB1	id: 6.1.1.1.1	Immunoglobulin fold	Rel homology region (RHR) factors	NF-kappaB-related factors	NF-kappaB p50 subunit-like factors	NFKB1
NFKB2	id: 6.1.1.1.2	Immunoglobulin fold	Rel homology region (RHR) factors	NF-kappaB-related factors	NF-kappaB p50 subunit-like factors	NFKB2
RELA	id: 6.1.1.2.1	Immunoglobulin fold	Rel homology region (RHR) factors	NF-kappaB-related factors	NF-kappaB p65 subunit-like factors	RELA
NFATC1	id: 6.1.3.0.1	Immunoglobulin fold	Rel homology region (RHR) factors	NFAT-related factors	None	NFATC1
NFATC4	id: 6.1.3.0.4	Immunoglobulin fold	Rel homology region (RHR) factors	NFAT-related factors	None	NFATC4
NFAT5	id: 6.1.3.0.5	Immunoglobulin fold	Rel homology region (RHR) factors	NFAT-related factors	None	NFAT5
EBF1	id: 6.1.5.0.1	Immunoglobulin fold	Rel homology region (RHR) factors	Early B-Cell Factor-related factors	None	EBF1
STAT1	id: 6.2.1.0.1	Immunoglobulin fold	STAT domain factors	STAT factors	None	STAT1
STAT2	id: 6.2.1.0.2	Immunoglobulin fold	STAT domain factors	STAT factors	None	STAT2
STAT3	id: 6.2.1.0.3	Immunoglobulin fold	STAT domain factors	STAT factors	None	STAT3
STAT4	id: 6.2.1.0.4	Immunoglobulin fold	STAT domain factors	STAT factors	None	STAT4
STAT5A	id: 6.2.1.0.5	Immunoglobulin fold	STAT domain factors	STAT factors	None	STAT5A
STAT5B	id: 6.2.1.0.6	Immunoglobulin fold	STAT domain factors	STAT factors	None	STAT5B
STAT6	id: 6.2.1.0.7	Immunoglobulin fold	STAT domain factors	STAT factors	None	STAT6
RUNX2	id: 6.4.1.0.1	Immunoglobulin fold	Runt domain factors	Runt-related factors	None	RUNX2
RUNX1	id: 6.4.1.0.2	Immunoglobulin fold	Runt domain factors	Runt-related factors	None	RUNX1
RUNX3	id: 6.4.1.0.3	Immunoglobulin fold	Runt domain factors	Runt-related factors	None	RUNX3
T	id: 6.5.1.0.1	Immunoglobulin fold	T-Box factors	Brachyury-related factors	None	T
TBX19	id: 6.5.1.0.2	Immunoglobulin fold	T-Box factors	Brachyury-related factors	None	TBX19
TBR1	id: 6.5.2.0.1	Immunoglobulin fold	T-Box factors	TBrain-related factors	None	TBR1
EOMES	id: 6.5.2.0.2	Immunoglobulin fold	T-Box factors	TBrain-related factors	None	EOMES
TBX21	id: 6.5.2.0.3	Immunoglobulin fold	T-Box factors	TBrain-related factors	None	TBX21
TBX1	id: 6.5.3.0.1	Immunoglobulin fold	T-Box factors	TBX1-related factors	None	TBX1
TBX15	id: 6.5.3.0.3	Immunoglobulin fold	T-Box factors	TBX1-related factors	None	TBX15
TBX18	id: 6.5.3.0.4	Immunoglobulin fold	T-Box factors	TBX1-related factors	None	TBX18
TBX20	id: 6.5.3.0.5	Immunoglobulin fold	T-Box factors	TBX1-related factors	None	TBX20
TBX22	id: 6.5.3.0.6	Immunoglobulin fold	T-Box factors	TBX1-related factors	None	TBX22
TBX2	id: 6.5.4.0.1	Immunoglobulin fold	T-Box factors	TBX2-related factors	None	TBX2
TBX4	id: 6.5.4.0.3	Immunoglobulin fold	T-Box factors	TBX2-related factors	None	TBX4
TBX5	id: 6.5.4.0.4	Immunoglobulin fold	T-Box factors	TBX2-related factors	None	TBX5
GRHL1	id: 6.7.1.1.1	Immunoglobulin fold	Grainyhead domain factors	Grainyhead-related factors	GRH-like proteins	GRHL1
SMAD1	id: 7.1.1.1.1	beta-Hairpin exposed by an alpha/beta-scaffold	SMAD/NF-1 DNA-binding domain factors	SMAD factors	Regulatory Smads (R-Smad)	SMAD1
SMAD3	id: 7.1.1.1.3	beta-Hairpin exposed by an alpha/beta-scaffold	SMAD/NF-1 DNA-binding domain factors	SMAD factors	Regulatory Smads (R-Smad)	SMAD3
SMAD4	id: 7.1.1.2.1	beta-Hairpin exposed by an alpha/beta-scaffold	SMAD/NF-1 DNA-binding domain factors	SMAD factors	Co-activating Smads (Co-Smad)	SMAD4
NFIA	id: 7.1.2.0.1	beta-Hairpin exposed by an alpha/beta-scaffold	SMAD/NF-1 DNA-binding domain factors	Nuclear factor 1	None	NFIA
NFIB	id: 7.1.2.0.2	beta-Hairpin exposed by an alpha/beta-scaffold	SMAD/NF-1 DNA-binding domain factors	Nuclear factor 1	None	NFIB
NFIX	id: 7.1.2.0.4	beta-Hairpin exposed by an alpha/beta-scaffold	SMAD/NF-1 DNA-binding domain factors	Nuclear factor 1	None	NFIX
GCM1	id: 7.2.1.0.1	beta-Hairpin exposed by an alpha/beta-scaffold	GCM domain factors	GCM factors	None	GCM1
GCM2	id: 7.2.1.0.2	beta-Hairpin exposed by an alpha/beta-scaffold	GCM domain factors	GCM factors	None	GCM2
TBP	id: 8.1.1.0.1	beta-Sheet binding to DNA	TATA-binding proteins	TBP-related factors	None	TBP
HMGA1	id: 8.2.1.0.1	beta-Sheet binding to DNA	A.T hook factors	HMGA factors	None	HMGA1
HMGA2	id: 8.2.1.0.2	beta-Sheet binding to DNA	A.T hook factors	HMGA factors	None	HMGA2
YBX1	id: 9.1.1.2.1	beta-Barrel DNA-binding domains	Cold-shock domain factors	Dbp factors	B (DbpB/YB-1-like)	YBX1
ARHGAP24	UNKNOW	UNKNOW	UNKNOW	UNKNOW	UNKNOW	UNKNOW
ASCC1	UNKNOW	TcoF-DB_TcoF	UNKNOW	UNKNOW	UNKNOW	UNKNOW
ATM	UNKNOW	ENCODE_TF	UNKNOW	UNKNOW	UNKNOW	UNKNOW
BDP1	UNKNOW	ENCODE_TF	UNKNOW	UNKNOW	UNKNOW	UNKNOW
BHLHE40	UNKNOW	TcoF-DB_TF	UNKNOW	UNKNOW	UNKNOW	UNKNOW
BPTF	UNKNOW	TcoF-DB_TF	UNKNOW	UNKNOW	UNKNOW	UNKNOW
CEBPA	id: 1.1.8.1.1	Basic domains	Basic leucine zipper factors (bZIP)	C/EBP-related	C/EBP	C/EBPalpha
CEBPB	id: 1.1.8.1.2	Basic domains	Basic leucine zipper factors (bZIP)	C/EBP-related	C/EBP	C/EBPbeta (NF-IL6-1)
CEBPG	id: 1.1.8.1.3	Basic domains	Basic leucine zipper factors (bZIP)	C/EBP-related	C/EBP	C/EBPgamma
CEBPD	id: 1.1.8.1.4	Basic domains	Basic leucine zipper factors (bZIP)	C/EBP-related	C/EBP	C/EBPdelta
CEBPE	id: 1.1.8.1.5	Basic domains	Basic leucine zipper factors (bZIP)	C/EBP-related	C/EBP	C/EBPepsilon
CEBPZ	UNKNOW	TcoF-DB_TF	UNKNOW	UNKNOW	UNKNOW	UNKNOW
CENPB	UNKNOW	UNKNOW	UNKNOW	UNKNOW	UNKNOW	UNKNOW
CKAP4	UNKNOW	UNKNOW	UNKNOW	UNKNOW	UNKNOW	UNKNOW
CNOT3	UNKNOW	TcoF-DB_TcoF	UNKNOW	UNKNOW	UNKNOW	UNKNOW
COL11A2	UNKNOW	UNKNOW	UNKNOW	UNKNOW	UNKNOW	UNKNOW
CREBRF	UNKNOW	TcoF-DB_TF	UNKNOW	UNKNOW	UNKNOW	UNKNOW
CTF1	UNKNOW	UNKNOW	UNKNOW	UNKNOW	UNKNOW	UNKNOW
DEFA1B	UNKNOW	UNKNOW	UNKNOW	UNKNOW	UNKNOW	UNKNOW
DMBX1	id: 3.1.3.4.1	Helix-turn-helix domains	Homeo domain factors	Paired-related HD factors	DMBX	OTX3
DR3	UNKNOW	UNKNOW	UNKNOW	UNKNOW	UNKNOW	UNKNOW
EFNA2	UNKNOW	UNKNOW	UNKNOW	UNKNOW	UNKNOW	UNKNOW
ELSPBP1	UNKNOW	UNKNOW	UNKNOW	UNKNOW	UNKNOW	UNKNOW
EP300	UNKNOW	ENCODE_TF	UNKNOW	UNKNOW	UNKNOW	UNKNOW
ERVK-10	UNKNOW	UNKNOW	UNKNOW	UNKNOW	UNKNOW	UNKNOW
ESR1	id: 2.1.1.2.1	Zinc-coordinating DNA-binding domains	Nuclear receptors with C4 zinc fingers	Steroid hormone receptors (NR3)	ER-like receptors (NR3A&B)	ERalpha
ESR2	id: 2.1.1.2.2	Zinc-coordinating DNA-binding domains	Nuclear receptors with C4 zinc fingers	Steroid hormone receptors (NR3)	ER-like receptors (NR3A&B)	ERbeta
ETS1	id: 3.5.2.1.1	Helix-turn-helix domains	Tryptophan cluster factors	Ets-related factors	Ets-like factors	c-Ets-1
ETS2	id: 3.5.2.1.2	Helix-turn-helix domains	Tryptophan cluster factors	Ets-related factors	Ets-like factors	c-Ets-2
FGF9	UNKNOW	UNKNOW	UNKNOW	UNKNOW	UNKNOW	UNKNOW
FIGLA	id: 1.2.3.2.8	Basic domains	Basic helix-loop-helix factors (bHLH)	Tal-related factors	Twist-like factors	FIGalpha
FOS	id: 1.1.2.1.1	Basic domains	Basic leucine zipper factors (bZIP)	Fos-related factors	Fos factors	cFos
FOSL1	id: 1.1.2.1.3	Basic domains	Basic leucine zipper factors (bZIP)	Fos-related factors	Fos factors	FRA1
FOSL2	id: 1.1.2.1.4	Basic domains	Basic leucine zipper factors (bZIP)	Fos-related factors	Fos factors	FRA2
GABPA	id: 3.5.2.1.4	Helix-turn-helix domains	Tryptophan cluster factors	Ets-related factors	Ets-like factors	GABPalpha
GC	UNKNOW	UNKNOW	UNKNOW	UNKNOW	UNKNOW	UNKNOW
GTF2A2	UNKNOW	TcoF-DB_TcoF	UNKNOW	UNKNOW	UNKNOW	UNKNOW
GTF2B	UNKNOW	TcoF-DB_TcoF	UNKNOW	UNKNOW	UNKNOW	UNKNOW
GTF2I	UNKNOW	TcoF-DB_TF	UNKNOW	UNKNOW	UNKNOW	UNKNOW
HENMT1	UNKNOW	UNKNOW	UNKNOW	UNKNOW	UNKNOW	UNKNOW
HIF1A	id: 1.2.5.1.5	Basic domains	Basic helix-loop-helix factors (bHLH)	PAS domain factors	Ahr-like factors	HIF-1alpha
HLTF	UNKNOW	TcoF-DB_TF	UNKNOW	UNKNOW	UNKNOW	UNKNOW
HLX	id: 3.1.2.9.1	Helix-turn-helix domains	Homeo domain factors	NK-related factors	HLX	HLX1
HNF4A	id: 2.1.3.2.1	Zinc-coordinating DNA-binding domains	Nuclear receptors with C4 zinc fingers	RXR-related receptors (NR2)	HNF-4 (NR2A)	HNF-4alpha
HNF4G	id: 2.1.3.2.2	Zinc-coordinating DNA-binding domains	Nuclear receptors with C4 zinc fingers	RXR-related receptors (NR2)	HNF-4 (NR2A)	HNF-4gamma
JUN	id: 1.1.1.1.1	Basic domains	Basic leucine zipper factors (bZIP)	Jun-related factors	Jun factors	c-Jun
LMO2	UNKNOW	TcoF-DB_TcoF	UNKNOW	UNKNOW	UNKNOW	UNKNOW
MAF	id: 1.1.3.1.1	Basic domains	Basic leucine zipper factors (bZIP)	Maf-related factors	Large Maf factors	c-Maf
MECP2	UNKNOW	TcoF-DB_TF	UNKNOW	UNKNOW	UNKNOW	UNKNOW
MGA	UNKNOW	TcoF-DB_TF	UNKNOW	UNKNOW	UNKNOW	UNKNOW
MST1L	UNKNOW	UNKNOW	UNKNOW	UNKNOW	UNKNOW	UNKNOW
MTERF	UNKNOW	UNKNOW	UNKNOW	UNKNOW	UNKNOW	UNKNOW
MYB	id: 3.5.1.1.1	Helix-turn-helix domains	Tryptophan cluster factors	Myb/SANT domain factors	Myb-like factors	c-Myb
MYC	id: 1.2.6.5.1	Basic domains	Basic helix-loop-helix factors (bHLH)	bHLH-ZIP factors	Myc / Max factors	CMYC
MYCN	id: 1.2.6.5.2	Basic domains	Basic helix-loop-helix factors (bHLH)	bHLH-ZIP factors	Myc / Max factors	NMYC
MYEF2	id: 5.1.1.1	alpha-Helices exposed by beta-structures	MADS box factors	Regulators of differentiation	MEF-2	MEF-2
MYOD1	id: 1.2.2.1.1	Basic domains	Basic helix-loop-helix factors (bHLH)	MyoD / ASC-related factors	Myogenic transcription factors	MYOD
MYOG	id: 1.2.2.1.2	Basic domains	Basic helix-loop-helix factors (bHLH)	MyoD / ASC-related factors	Myogenic transcription factors	MYF4
NFE2	id: 1.1.1.2.1	Basic domains	Basic leucine zipper factors (bZIP)	Jun-related factors	NF-E2-like factors	NFE2 p45
NFE4	UNKNOW	TcoF-DB_TcoF	UNKNOW	UNKNOW	UNKNOW	UNKNOW
NOX1	UNKNOW	UNKNOW	UNKNOW	UNKNOW	UNKNOW	UNKNOW
NR3C1	id: 2.1.1.1.1	Zinc-coordinating DNA-binding domains	Nuclear receptors with C4 zinc fingers	Steroid hormone receptors (NR3)	GR-like receptors (NR3C)	GR
NR3C2	id: 2.1.1.1.2	Zinc-coordinating DNA-binding domains	Nuclear receptors with C4 zinc fingers	Steroid hormone receptors (NR3)	GR-like receptors (NR3C)	MR
NR5A1	UNKNOW	TcoF-DB_TF	UNKNOW	UNKNOW	UNKNOW	UNKNOW
OLIG1	id: 1.2.3.4.13	Basic domains	Basic helix-loop-helix factors (bHLH)	Tal-related factors	Neurogenin / Atonal-like factors	OLIGO1
OLIG2	id: 1.2.3.4.14	Basic domains	Basic helix-loop-helix factors (bHLH)	Tal-related factors	Neurogenin / Atonal-like factors	OLIGO2
OLIG3	id: 1.2.3.4.15	Basic domains	Basic helix-loop-helix factors (bHLH)	Tal-related factors	Neurogenin / Atonal-like factors	OLIGO3
P2RX5	UNKNOW	UNKNOW	UNKNOW	UNKNOW	UNKNOW	UNKNOW
PEBP1	UNKNOW	UNKNOW	UNKNOW	UNKNOW	UNKNOW	UNKNOW
PLAU	UNKNOW	UNKNOW	UNKNOW	UNKNOW	UNKNOW	UNKNOW
POLR3A	UNKNOW	ENCODE_TF	UNKNOW	UNKNOW	UNKNOW	UNKNOW
PPARA	id: 2.1.2.5.1	Zinc-coordinating DNA-binding domains	Nuclear receptors with C4 zinc fingers	Thyroid hormone receptor-related factors (NR1)	PPAR (NR1C)	NR1C1
PPARG	id: 2.1.2.5.3	Zinc-coordinating DNA-binding domains	Nuclear receptors with C4 zinc fingers	Thyroid hormone receptor-related factors (NR1)	PPAR (NR1C)	PPARGAMMA
PTEN	UNKNOW	TcoF-DB_TcoF	UNKNOW	UNKNOW	UNKNOW	UNKNOW
RAB11FIP3	UNKNOW	UNKNOW	UNKNOW	UNKNOW	UNKNOW	UNKNOW
RARA	id: 2.1.2.1.1	Zinc-coordinating DNA-binding domains	Nuclear receptors with C4 zinc fingers	Thyroid hormone receptor-related factors (NR1)	Retinoic acid receptors (NR1B)	RAR-alpha
RARB	id: 2.1.2.1.2	Zinc-coordinating DNA-binding domains	Nuclear receptors with C4 zinc fingers	Thyroid hormone receptor-related factors (NR1)	Retinoic acid receptors (NR1B)	RAR-beta
RARG	id: 2.1.2.1.3	Zinc-coordinating DNA-binding domains	Nuclear receptors with C4 zinc fingers	Thyroid hormone receptor-related factors (NR1)	Retinoic acid receptors (NR1B)	RAR-gamma
REL	UNKNOW	TcoF-DB_TF	UNKNOW	UNKNOW	UNKNOW	UNKNOW
RORA	id: 2.1.2.6.1	Zinc-coordinating DNA-binding domains	Nuclear receptors with C4 zinc fingers	Thyroid hormone receptor-related factors (NR1)	ROR (NR1F)	RORalpha
RPS8	UNKNOW	UNKNOW	UNKNOW	UNKNOW	UNKNOW	UNKNOW
RXRA	id: 2.1.3.1.1	Zinc-coordinating DNA-binding domains	Nuclear receptors with C4 zinc fingers	RXR-related receptors (NR2)	Retinoid X receptors (NR2B)	RXRalpha
RXRB	id: 2.1.3.1.2	Zinc-coordinating DNA-binding domains	Nuclear receptors with C4 zinc fingers	RXR-related receptors (NR2)	Retinoid X receptors (NR2B)	RXRbeta
RXRG	id: 2.1.3.1.3	Zinc-coordinating DNA-binding domains	Nuclear receptors with C4 zinc fingers	RXR-related receptors (NR2)	Retinoid X receptors (NR2B)	RXRgamma
SLC20A1	UNKNOW	UNKNOW	UNKNOW	UNKNOW	UNKNOW	UNKNOW
SLC22A3	UNKNOW	UNKNOW	UNKNOW	UNKNOW	UNKNOW	UNKNOW
SLC6A2	UNKNOW	UNKNOW	UNKNOW	UNKNOW	UNKNOW	UNKNOW
SNORD12C	UNKNOW	UNKNOW	UNKNOW	UNKNOW	UNKNOW	UNKNOW
SOAT1	UNKNOW	UNKNOW	UNKNOW	UNKNOW	UNKNOW	UNKNOW
SPZ1	UNKNOW	TcoF-DB_TF	UNKNOW	UNKNOW	UNKNOW	UNKNOW
TERF1	UNKNOW	TcoF-DB_TF	UNKNOW	UNKNOW	UNKNOW	UNKNOW
TFAP2A	id: 1.3.1.0.1	Basic domains	Basic helix-span-helix factors (bHSH)	AP-2	None	AP2alpha
TFAP2B	id: 1.3.1.0.2	Basic domains	Basic helix-span-helix factors (bHSH)	AP-2	None	AP2beta
TFAP2C	id: 1.3.1.0.3	Basic domains	Basic helix-span-helix factors (bHSH)	AP-2	None	AP2gamma
TFAP4	id: 1.2.6.4.1	Basic domains	Basic helix-loop-helix factors (bHLH)	bHLH-ZIP factors	AP-4	AP4
TFCP2	id: 6.7.2.0.1	Immunoglobulin fold	Grainyhead domain factors	CP2-related factors	None	LSF
TFCP2L1	id: 6.7.2.0.2	Immunoglobulin fold	Grainyhead domain factors	CP2-related factors	None	LBP-9
THRB	UNKNOW	TcoF-DB_TF	UNKNOW	UNKNOW	UNKNOW	UNKNOW
TP53	id: 6.3.1.0.1	Immunoglobulin fold	p53 domain factors	p53-related factors	None	p53
TP63	id: 6.3.1.0.2	Immunoglobulin fold	p53 domain factors	p53-related factors	None	p63
TP73	id: 6.3.1.0.3	Immunoglobulin fold	p53 domain factors	p53-related factors	None	p73
TRIM28	UNKNOW	ENCODE_TF	UNKNOW	UNKNOW	UNKNOW	UNKNOW
TRIM63	UNKNOW	UNKNOW	UNKNOW	UNKNOW	UNKNOW	UNKNOW
V2	UNKNOW	UNKNOW	UNKNOW	UNKNOW	UNKNOW	UNKNOW
ZBTB3	UNKNOW	TcoF-DB_TF	UNKNOW	UNKNOW	UNKNOW	UNKNOW
BATF	id: 1.1.4.0.1	Basic domains	Basic leucine zipper factors (bZIP)	B-ATF-related factors	None	BATF
BCL11A	id: 2.3.4.15.1	Zinc-coordinating DNA-binding domains	C2H2 zinc finger factors	Factors with multiple dispersed zinc fingers	BCL11	BCL11A
BCL3	id: 6.1.2.1.8	Immunoglobulin fold	Rel homology region (RHR) factors	Ankyrin domain-only factors	IkappaB-related factors	BCL3
BCLAF1	UNKNOW	TcoF-DB_TF	UNKNOW	UNKNOW	UNKNOW	UNKNOW
BRCA1	UNKNOW	TcoF-DB_TF	UNKNOW	UNKNOW	UNKNOW	UNKNOW
BRF1	UNKNOW	TcoF-DB_TcoF	UNKNOW	UNKNOW	UNKNOW	UNKNOW
BRF2	UNKNOW	TcoF-DB_TcoF	UNKNOW	UNKNOW	UNKNOW	UNKNOW
CBX3	UNKNOW	TcoF-DB_TcoF	UNKNOW	UNKNOW	UNKNOW	UNKNOW
CCNT2	UNKNOW	TcoF-DB_TcoF	UNKNOW	UNKNOW	UNKNOW	UNKNOW
CHD1	UNKNOW	ENCODE_TF	UNKNOW	UNKNOW	UNKNOW	UNKNOW
CHD2	UNKNOW	ENCODE_TF	UNKNOW	UNKNOW	UNKNOW	UNKNOW
CTBP2	UNKNOW	TcoF-DB_TcoF	UNKNOW	UNKNOW	UNKNOW	UNKNOW
CTCFL	id: 2.3.3.50.2	Zinc-coordinating DNA-binding domains	C2H2 zinc finger factors	More than 3 adjacent zinc finger factors	CTCF-like factors	CTCFL
EZH2	UNKNOW	TcoF-DB_TF	UNKNOW	UNKNOW	UNKNOW	UNKNOW
GRp20	UNKNOW	UNKNOW	UNKNOW	UNKNOW	UNKNOW	UNKNOW
GTF2F1	UNKNOW	ENCODE_TF	UNKNOW	UNKNOW	UNKNOW	UNKNOW
GTF3C2	UNKNOW	ENCODE_TF	UNKNOW	UNKNOW	UNKNOW	UNKNOW
HDAC1	UNKNOW	TcoF-DB_TcoF	UNKNOW	UNKNOW	UNKNOW	UNKNOW
HDAC2	UNKNOW	TcoF-DB_TcoF	UNKNOW	UNKNOW	UNKNOW	UNKNOW
HDAC6	UNKNOW	TcoF-DB_TcoF	UNKNOW	UNKNOW	UNKNOW	UNKNOW
HDAC8	UNKNOW	TcoF-DB_TcoF	UNKNOW	UNKNOW	UNKNOW	UNKNOW
HMGN3	UNKNOW	TcoF-DB_TcoF	UNKNOW	UNKNOW	UNKNOW	UNKNOW
KAP1	UNKNOW	UNKNOW	UNKNOW	UNKNOW	UNKNOW	UNKNOW
KDM5A	id: 3.7.1.6.1	Helix-turn-helix domains	ARID domain factors	ARID-related factors	JARID1	KDM5A
KDM5B	id: 3.7.1.6.2	Helix-turn-helix domains	ARID domain factors	ARID-related factors	JARID1	KDM5B
MBD4	UNKNOW	TcoF-DB_TF	UNKNOW	UNKNOW	UNKNOW	UNKNOW
MTA3	UNKNOW	TcoF-DB_TF	UNKNOW	UNKNOW	UNKNOW	UNKNOW
MXI1	id: 1.2.6.7.5	Basic domains	Basic helix-loop-helix factors (bHLH)	bHLH-ZIP factors	Mad-like factors	Mxi1
NELFE	UNKNOW	TcoF-DB_TcoF	UNKNOW	UNKNOW	UNKNOW	UNKNOW
NFIC	id: 7.1.2.0.3	beta-Hairpin exposed by an alpha/beta-scaffold	SMAD/NF-1 DNA-binding domain factors	Nuclear factor 1	None	NFIC
NFKB	id: 6.1.1.1	Immunoglobulin fold	Rel homology region (RHR) factors	NF-kappaB-related factors	NF-kappaB p50 subunit-like factors	NFKB
PBX3	id: 3.1.4.4.3	Helix-turn-helix domains	Homeo domain factors	TALE-type homeo domain factors	PBX	PBX3
PHF8	UNKNOW	TcoF-DB_TcoF	UNKNOW	UNKNOW	UNKNOW	UNKNOW
PML	UNKNOW	ENCODE_TF	UNKNOW	UNKNOW	UNKNOW	UNKNOW
POLR2A	UNKNOW	ENCODE_TF	UNKNOW	UNKNOW	UNKNOW	UNKNOW
POLR3G	UNKNOW	TcoF-DB_TcoF	UNKNOW	UNKNOW	UNKNOW	UNKNOW
PPARGC1A	UNKNOW	ENCODE_TF	UNKNOW	UNKNOW	UNKNOW	UNKNOW
RAD21	UNKNOW	TcoF-DB_TcoF	UNKNOW	UNKNOW	UNKNOW	UNKNOW
RBBP5	UNKNOW	TcoF-DB_TcoF	UNKNOW	UNKNOW	UNKNOW	UNKNOW
RCOR1	id: 3.5.1.2.3	Helix-turn-helix domains	Tryptophan cluster factors	Myb/SANT domain factors	NCoR-like factors	RCOR1
SAP30	UNKNOW	ENCODE_TF	UNKNOW	UNKNOW	UNKNOW	UNKNOW
SIN3AK20	UNKNOW	UNKNOW	UNKNOW	UNKNOW	UNKNOW	UNKNOW
SETDB1	UNKNOW	ENCODE_TF	UNKNOW	UNKNOW	UNKNOW	UNKNOW
SIN3A	UNKNOW	TcoF-DB_TcoF	UNKNOW	UNKNOW	UNKNOW	UNKNOW
SIRT6	UNKNOW	TcoF-DB_TcoF	UNKNOW	UNKNOW	UNKNOW	UNKNOW
SIX5	id: 3.1.6.3.2	Helix-turn-helix domains	Homeo domain factors	HD-SINE factors	SIX4-like factors	SIX5
SMARCA4	UNKNOW	TcoF-DB_TF	UNKNOW	UNKNOW	UNKNOW	UNKNOW
SMARCB1	UNKNOW	TcoF-DB_TF	UNKNOW	UNKNOW	UNKNOW	UNKNOW
SMARCC1	id: 3.5.1.6.3	Helix-turn-helix domains	Tryptophan cluster factors	Myb/SANT domain factors	TADA2-like factors	SMARCC1
SMARCC2	id: 3.5.1.6.4	Helix-turn-helix domains	Tryptophan cluster factors	Myb/SANT domain factors	TADA2-like factors	SMARCC2
SMC3	UNKNOW	ENCODE_TF	UNKNOW	UNKNOW	UNKNOW	UNKNOW
SUPT20H	UNKNOW	TcoF-DB_TcoF	UNKNOW	UNKNOW	UNKNOW	UNKNOW
SUZ12	UNKNOW	TcoF-DB_TcoF	UNKNOW	UNKNOW	UNKNOW	UNKNOW
TAF7	UNKNOW	TcoF-DB_TcoF	UNKNOW	UNKNOW	UNKNOW	UNKNOW
TBL1XR1	UNKNOW	TcoF-DB_TcoF	UNKNOW	UNKNOW	UNKNOW	UNKNOW
TAF1	id: 4.1.3.0.5	Other all-alpha-helical DNA-binding domains	High-mobility group (HMG) domain factors	TCF-7-related factors	None	TAF1
THAP1	id: 2.9.1.0.1	Zinc-coordinating DNA-binding domains	C2CH THAP-type zinc finger factors	THAP-related factors	None	THAP1
UBTF	id: 4.1.6.1.1	Other all-alpha-helical DNA-binding domains	High-mobility group (HMG) domain factors	UBF-related factors	UBF-related factors	UBF
ZKSCAN1	id: 2.3.3.0.101	Zinc-coordinating DNA-binding domains	C2H2 zinc finger factors	More than 3 adjacent zinc finger factors	unclassified	ZKSCAN16
ZNF217	id: 2.3.4.2.4	Zinc-coordinating DNA-binding domains	C2H2 zinc finger factors	Factors with multiple dispersed zinc fingers	ZNF219-like factors	ZNF217
ZNF274	id: 2.3.3.0.6	Zinc-coordinating DNA-binding domains	C2H2 zinc finger factors	More than 3 adjacent zinc finger factors	unclassified	ZNF274
ZZZ3	UNKNOW	TcoF-DB_TF	UNKNOW	UNKNOW	UNKNOW	UNKNOW
WRNIP1	UNKNOW	ENCODE_TF	UNKNOW	UNKNOW	UNKNOW	UNKNOW
AHRR	id: 1.2.5.1.2	Basic domains	Basic helix-loop-helix factors (bHLH)	PAS domain factors	Ahr-like factors	AhRR
DNMT1	id: 2.6.1.0.6	Zinc-coordinating DNA-binding domains	CXXC zinc finger factors	CpG-binding proteins	None	DNMT1
FOXD1	id: 3.3.1.4.1	Helix-turn-helix domains	Fork head / winged helix factors	Forkhead box (FOX) factors	FOXD	FOXD1
NCOA2	id: 1.2.5.3.2	Basic domains	Basic helix-loop-helix factors (bHLH)	PAS domain factors	NCoA factors	NCoA-2
NFATC2	id: 6.1.3.0.2	Immunoglobulin fold	Rel homology region (RHR) factors	NFAT-related factors	None	NFATc2 (NFATp, NFAT1)
NHLH2	id: 1.2.3.1.5	Basic domains	Basic helix-loop-helix factors (bHLH)	Tal-related factors	Tal / HEN-like factors	HEN2 (NSCL-2, NHLH2)
NR0B2	id: 2.1.7.0.2	Zinc-coordinating DNA-binding domains	Nuclear receptors with C4 zinc fingers	DAX-related receptors (NR0)	None	SHP (NR0B2)
PBX4	id: 3.1.4.4.4	Helix-turn-helix domains	Homeo domain factors	TALE-type homeo domain factors	PBX	PBX-4
PURA	id: 0.0.5.0.1	Yet undefined DNA-binding domains	Uncharacterized	PUR	None	Pur-alpha (PURA, PUR1)
RHOXF1	id: 3.1.3.23.1	Helix-turn-helix domains	Homeo domain factors	Paired-related HD factors	RHOX	RHOXF-1 (OTEX, PEPP-1)
SALL2	id: 2.3.4.3.2	Zinc-coordinating DNA-binding domains	C2H2 zinc finger factors	Factors with multiple dispersed zinc fingers	Sal-like factors	SALL2 (Spalt-2, Sal-2, ZNF795) [2+3+2]
SF1	id: 2.1.5.0.1	Zinc-coordinating DNA-binding domains	Nuclear receptors with C4 zinc fingers	FTZ-F1-related receptors (NR5)	None	FTZ-F1 (SF-1) (NR5A1)
SHOX	id: 3.1.3.25.1	Helix-turn-helix domains	Homeo domain factors	Paired-related HD factors	SHOX	SHOX (PHOG)
WHSC1	id: 4.1.5.0.1	Other all-alpha-helical DNA-binding domains	High-mobility group (HMG) domain factors	WHSC1-related factors	None	WHSC1 (TRX-5) [1]
ZFHX4	id: 3.1.8.4.3	Helix-turn-helix domains	Homeo domain factors	HD-ZF factors	ZFHX	ZFHX4 (ZFH-4)
ZNF333	id: 2.3.3.40.3	Zinc-coordinating DNA-binding domains	C2H2 zinc finger factors	More than 3 adjacent zinc finger factors	ZNF177-like factors	ZNF333 [10]
ZNF354C	id: 2.3.3.0.114	Zinc-coordinating DNA-binding domains	C2H2 zinc finger factors	More than 3 adjacent zinc finger factors	unclassified	ZNF354C (KID3) [11]
ZNF516	id: 2.3.4.2.3	Zinc-coordinating DNA-binding domains	C2H2 zinc finger factors	Factors with multiple dispersed zinc fingers	ZNF219-like factors	ZNF516 (Zfp516) [2+5+1+1+1]
ZNF532	id: 2.3.4.9.1	Zinc-coordinating DNA-binding domains	C2H2 zinc finger factors	Factors with multiple dispersed zinc fingers	ZNF532-like factors	ZNF532 (Zfp532) [1+6+3+2]
RORB	id: 2.1.2.6.2	Zinc-coordinating DNA-binding domains	Nuclear receptors with C4 zinc fingers	Thyroid hormone receptor-related factors (NR1)	ROR (NR1F)	RORbeta
STAT5	id: 6.2.1.0	Immunoglobulin fold	STAT domain factors	STAT factors	None	STAT5A
SRC	UNKNOW	TcoF-DB_TcoF	UNKNOW	UNKNOW	UNKNOW	UNKNOW
ATR	UNKNOW	UNKNOW	UNKNOW	UNKNOW	UNKNOW	UNKNOW
TAT	UNKNOW	UNKNOW	UNKNOW	UNKNOW	UNKNOW	UNKNOW
Biotin	UNKNOW	UNKNOW	UNKNOW	UNKNOW	UNKNOW	UNKNOW
VSV	UNKNOW	UNKNOW	UNKNOW	UNKNOW	UNKNOW	UNKNOW
BrdU	UNKNOW	UNKNOW	UNKNOW	UNKNOW	UNKNOW	UNKNOW
Epitope tags	UNKNOW	UNKNOW	UNKNOW	UNKNOW	UNKNOW	UNKNOW
MAPK1	UNKNOW	UNKNOW	UNKNOW	UNKNOW	UNKNOW	UNKNOW
MAP2K1	UNKNOW	UNKNOW	UNKNOW	UNKNOW	UNKNOW	UNKNOW
ZNF486	UNKNOW	TcoF-DB_TF	UNKNOW	UNKNOW	UNKNOW	UNKNOW
CDKN1B	UNKNOW	TcoF-DB_TcoF	UNKNOW	UNKNOW	UNKNOW	UNKNOW
CDK12	UNKNOW	TcoF-DB_TcoF	UNKNOW	UNKNOW	UNKNOW	UNKNOW
CD74	UNKNOW	UNKNOW	UNKNOW	UNKNOW	UNKNOW	UNKNOW
CCNT1	UNKNOW	UNKNOW	UNKNOW	UNKNOW	UNKNOW	UNKNOW
CCND2	UNKNOW	UNKNOW	UNKNOW	UNKNOW	UNKNOW	UNKNOW
CBX8	UNKNOW	TcoF-DB_TcoF	UNKNOW	UNKNOW	UNKNOW	UNKNOW
CBX7	UNKNOW	TcoF-DB_TcoF	UNKNOW	UNKNOW	UNKNOW	UNKNOW
CBX6	UNKNOW	TcoF-DB_TcoF	UNKNOW	UNKNOW	UNKNOW	UNKNOW
CBX5	UNKNOW	TcoF-DB_TcoF	UNKNOW	UNKNOW	UNKNOW	UNKNOW
CASP8AP2	UNKNOW	UNKNOW	UNKNOW	UNKNOW	UNKNOW	UNKNOW
CACD	UNKNOW	UNKNOW	UNKNOW	UNKNOW	UNKNOW	UNKNOW
BZLF1	UNKNOW	UNKNOW	UNKNOW	UNKNOW	UNKNOW	UNKNOW
BTAF1	UNKNOW	UNKNOW	UNKNOW	UNKNOW	UNKNOW	UNKNOW
BRPF3	UNKNOW	UNKNOW	UNKNOW	UNKNOW	UNKNOW	UNKNOW
BRD7	UNKNOW	TcoF-DB_TcoF	UNKNOW	UNKNOW	UNKNOW	UNKNOW
BCAT1	UNKNOW	UNKNOW	UNKNOW	UNKNOW	UNKNOW	UNKNOW
BANP	UNKNOW	UNKNOW	UNKNOW	UNKNOW	UNKNOW	UNKNOW
AZF1	UNKNOW	UNKNOW	UNKNOW	UNKNOW	UNKNOW	UNKNOW
AUTS2	UNKNOW	TcoF-DB_TcoF	UNKNOW	UNKNOW	UNKNOW	UNKNOW
ASH1L	UNKNOW	TcoF-DB_TF	UNKNOW	UNKNOW	UNKNOW	UNKNOW
APOBEC3B	UNKNOW	UNKNOW	UNKNOW	UNKNOW	UNKNOW	UNKNOW
ALKBH3	UNKNOW	UNKNOW	UNKNOW	UNKNOW	UNKNOW	UNKNOW
AGO2	UNKNOW	TcoF-DB_TcoF	UNKNOW	UNKNOW	UNKNOW	UNKNOW
AGO1	UNKNOW	TcoF-DB_TcoF	UNKNOW	UNKNOW	UNKNOW	UNKNOW
AFF1	UNKNOW	TcoF-DB_TF	UNKNOW	UNKNOW	UNKNOW	UNKNOW
CHRM2	UNKNOW	UNKNOW	UNKNOW	UNKNOW	UNKNOW	UNKNOW
CHD7	UNKNOW	TcoF-DB_TcoF	UNKNOW	UNKNOW	UNKNOW	UNKNOW
CHD4	UNKNOW	ENCODE_TF	UNKNOW	UNKNOW	UNKNOW	UNKNOW
CHD3	UNKNOW	UNKNOW	UNKNOW	UNKNOW	UNKNOW	UNKNOW
CSTF3	UNKNOW	UNKNOW	UNKNOW	UNKNOW	UNKNOW	UNKNOW
CPSF3L	UNKNOW	UNKNOW	UNKNOW	UNKNOW	UNKNOW	UNKNOW
CPEB1	UNKNOW	UNKNOW	UNKNOW	UNKNOW	UNKNOW	UNKNOW
EGFR	UNKNOW	TcoF-DB_TcoF	UNKNOW	UNKNOW	UNKNOW	UNKNOW
EBNA-2	UNKNOW	UNKNOW	UNKNOW	UNKNOW	UNKNOW	UNKNOW
EBNA1BP2	UNKNOW	UNKNOW	UNKNOW	UNKNOW	UNKNOW	UNKNOW
EBNA-1	UNKNOW	UNKNOW	UNKNOW	UNKNOW	UNKNOW	UNKNOW
EBNA1	UNKNOW	UNKNOW	UNKNOW	UNKNOW	UNKNOW	UNKNOW
DYRK1A	UNKNOW	UNKNOW	UNKNOW	UNKNOW	UNKNOW	UNKNOW
DNA2	UNKNOW	UNKNOW	UNKNOW	UNKNOW	UNKNOW	UNKNOW
DICER1	UNKNOW	UNKNOW	UNKNOW	UNKNOW	UNKNOW	UNKNOW
DDX21	UNKNOW	UNKNOW	UNKNOW	UNKNOW	UNKNOW	UNKNOW
DCP1A	UNKNOW	UNKNOW	UNKNOW	UNKNOW	UNKNOW	UNKNOW
ZMYND8	UNKNOW	TcoF-DB_TcoF	UNKNOW	UNKNOW	UNKNOW	UNKNOW
ZMIZ1	UNKNOW	TcoF-DB_TcoF	UNKNOW	UNKNOW	UNKNOW	UNKNOW
XRN2	UNKNOW	TcoF-DB_TcoF	UNKNOW	UNKNOW	UNKNOW	UNKNOW
XRCC4	UNKNOW	ENCODE_TF	UNKNOW	UNKNOW	UNKNOW	UNKNOW
WWTR1	UNKNOW	TcoF-DB_TcoF	UNKNOW	UNKNOW	UNKNOW	UNKNOW
WRN	UNKNOW	UNKNOW	UNKNOW	UNKNOW	UNKNOW	UNKNOW
WDR5	UNKNOW	TcoF-DB_TcoF	UNKNOW	UNKNOW	UNKNOW	UNKNOW
WDHD1	UNKNOW	TcoF-DB_TF	UNKNOW	UNKNOW	UNKNOW	UNKNOW
VRK1	UNKNOW	UNKNOW	UNKNOW	UNKNOW	UNKNOW	UNKNOW
USP49	UNKNOW	UNKNOW	UNKNOW	UNKNOW	UNKNOW	UNKNOW
TTF2	UNKNOW	TcoF-DB_TF	UNKNOW	UNKNOW	UNKNOW	UNKNOW
TRIM25	UNKNOW	TcoF-DB_TcoF	UNKNOW	UNKNOW	UNKNOW	UNKNOW
TOP2B	UNKNOW	UNKNOW	UNKNOW	UNKNOW	UNKNOW	UNKNOW
TET2	UNKNOW	TcoF-DB_TF	UNKNOW	UNKNOW	UNKNOW	UNKNOW
TDRD3	UNKNOW	TcoF-DB_TcoF	UNKNOW	UNKNOW	UNKNOW	UNKNOW
TAF4	UNKNOW	UNKNOW	UNKNOW	UNKNOW	UNKNOW	UNKNOW
TAF15	UNKNOW	ENCODE_TF	UNKNOW	UNKNOW	UNKNOW	UNKNOW
SUPT5H	UNKNOW	TcoF-DB_TcoF	UNKNOW	UNKNOW	UNKNOW	UNKNOW
SUMO2	UNKNOW	UNKNOW	UNKNOW	UNKNOW	UNKNOW	UNKNOW
SUMO1	UNKNOW	TcoF-DB_TcoF	UNKNOW	UNKNOW	UNKNOW	UNKNOW
SON	UNKNOW	UNKNOW	UNKNOW	UNKNOW	UNKNOW	UNKNOW
SNAPC5	UNKNOW	TcoF-DB_TcoF	UNKNOW	UNKNOW	UNKNOW	UNKNOW
SNAPC2	UNKNOW	TcoF-DB_TcoF	UNKNOW	UNKNOW	UNKNOW	UNKNOW
SMN1	UNKNOW	UNKNOW	UNKNOW	UNKNOW	UNKNOW	UNKNOW
SMCHD1	UNKNOW	UNKNOW	UNKNOW	UNKNOW	UNKNOW	UNKNOW
SMARCA2	UNKNOW	TcoF-DB_TF	UNKNOW	UNKNOW	UNKNOW	UNKNOW
SLBP	UNKNOW	UNKNOW	UNKNOW	UNKNOW	UNKNOW	UNKNOW
SIRT1	UNKNOW	TcoF-DB_TcoF	UNKNOW	UNKNOW	UNKNOW	UNKNOW
SETX	UNKNOW	UNKNOW	UNKNOW	UNKNOW	UNKNOW	UNKNOW
SETD1A	UNKNOW	TcoF-DB_TcoF	UNKNOW	UNKNOW	UNKNOW	UNKNOW
SETBP1	UNKNOW	TcoF-DB_TF	UNKNOW	UNKNOW	UNKNOW	UNKNOW
SCML2	UNKNOW	UNKNOW	UNKNOW	UNKNOW	UNKNOW	UNKNOW
RUVBL2	UNKNOW	TcoF-DB_TcoF	UNKNOW	UNKNOW	UNKNOW	UNKNOW
RUVBL1	UNKNOW	TcoF-DB_TcoF	UNKNOW	UNKNOW	UNKNOW	UNKNOW
RPA2	UNKNOW	UNKNOW	UNKNOW	UNKNOW	UNKNOW	UNKNOW
RPA1	UNKNOW	UNKNOW	UNKNOW	UNKNOW	UNKNOW	UNKNOW
RING1	UNKNOW	TcoF-DB_TcoF	UNKNOW	UNKNOW	UNKNOW	UNKNOW
REPIN1	UNKNOW	UNKNOW	UNKNOW	UNKNOW	UNKNOW	UNKNOW
RBL2	UNKNOW	UNKNOW	UNKNOW	UNKNOW	UNKNOW	UNKNOW
RBL1	UNKNOW	TcoF-DB_TcoF	UNKNOW	UNKNOW	UNKNOW	UNKNOW
RAD51	UNKNOW	ENCODE_TF	UNKNOW	UNKNOW	UNKNOW	UNKNOW
QRSL1	UNKNOW	UNKNOW	UNKNOW	UNKNOW	UNKNOW	UNKNOW
PYGO2	UNKNOW	ENCODE_TF	UNKNOW	UNKNOW	UNKNOW	UNKNOW
PSIP1	UNKNOW	TcoF-DB_TcoF	UNKNOW	UNKNOW	UNKNOW	UNKNOW
PRMT5	UNKNOW	TcoF-DB_TcoF	UNKNOW	UNKNOW	UNKNOW	UNKNOW
PRKCQ	UNKNOW	TcoF-DB_TcoF	UNKNOW	UNKNOW	UNKNOW	UNKNOW
PRAME	UNKNOW	TcoF-DB_TcoF	UNKNOW	UNKNOW	UNKNOW	UNKNOW
POSTN	UNKNOW	UNKNOW	UNKNOW	UNKNOW	UNKNOW	UNKNOW
POLR3GL	UNKNOW	TcoF-DB_TcoF	UNKNOW	UNKNOW	UNKNOW	UNKNOW
POLR3D	UNKNOW	UNKNOW	UNKNOW	UNKNOW	UNKNOW	UNKNOW
POLR2M	UNKNOW	UNKNOW	UNKNOW	UNKNOW	UNKNOW	UNKNOW
POLR2B	UNKNOW	ENCODE_TF	UNKNOW	UNKNOW	UNKNOW	UNKNOW
PHF6	UNKNOW	UNKNOW	UNKNOW	UNKNOW	UNKNOW	UNKNOW
PGBD5	UNKNOW	UNKNOW	UNKNOW	UNKNOW	UNKNOW	UNKNOW
PCGF1	UNKNOW	TcoF-DB_TcoF	UNKNOW	UNKNOW	UNKNOW	UNKNOW
PARP1	UNKNOW	TcoF-DB_TF	UNKNOW	UNKNOW	UNKNOW	UNKNOW
PAF1	UNKNOW	TcoF-DB_TcoF	UNKNOW	UNKNOW	UNKNOW	UNKNOW
ORC2	UNKNOW	TcoF-DB_TcoF	UNKNOW	UNKNOW	UNKNOW	UNKNOW
ORC1	UNKNOW	UNKNOW	UNKNOW	UNKNOW	UNKNOW	UNKNOW
OGT	UNKNOW	TcoF-DB_TcoF	UNKNOW	UNKNOW	UNKNOW	UNKNOW
NUTM1	UNKNOW	UNKNOW	UNKNOW	UNKNOW	UNKNOW	UNKNOW
NUP98	UNKNOW	UNKNOW	UNKNOW	UNKNOW	UNKNOW	UNKNOW
NPAT	UNKNOW	TcoF-DB_TcoF	UNKNOW	UNKNOW	UNKNOW	UNKNOW
NELFA	UNKNOW	TcoF-DB_TcoF	UNKNOW	UNKNOW	UNKNOW	UNKNOW
NCOA4	UNKNOW	TcoF-DB_TF	UNKNOW	UNKNOW	UNKNOW	UNKNOW
NCAPH2	UNKNOW	UNKNOW	UNKNOW	UNKNOW	UNKNOW	UNKNOW
NCAPG2	UNKNOW	UNKNOW	UNKNOW	UNKNOW	UNKNOW	UNKNOW
NCAPG	UNKNOW	UNKNOW	UNKNOW	UNKNOW	UNKNOW	UNKNOW
MYH11	UNKNOW	UNKNOW	UNKNOW	UNKNOW	UNKNOW	UNKNOW
MTOR	UNKNOW	TcoF-DB_TcoF	UNKNOW	UNKNOW	UNKNOW	UNKNOW
MTA2	UNKNOW	TcoF-DB_TF	UNKNOW	UNKNOW	UNKNOW	UNKNOW
MRE11	UNKNOW	UNKNOW	UNKNOW	UNKNOW	UNKNOW	UNKNOW
MORC2	UNKNOW	UNKNOW	UNKNOW	UNKNOW	UNKNOW	UNKNOW
MLLT1	UNKNOW	TcoF-DB_TF	UNKNOW	UNKNOW	UNKNOW	UNKNOW
MIF	UNKNOW	UNKNOW	UNKNOW	UNKNOW	UNKNOW	UNKNOW
METTL3	UNKNOW	UNKNOW	UNKNOW	UNKNOW	UNKNOW	UNKNOW
METTL14	UNKNOW	UNKNOW	UNKNOW	UNKNOW	UNKNOW	UNKNOW
MEPCE	UNKNOW	UNKNOW	UNKNOW	UNKNOW	UNKNOW	UNKNOW
MEN1	UNKNOW	TcoF-DB_TcoF	UNKNOW	UNKNOW	UNKNOW	UNKNOW
MED12	UNKNOW	TcoF-DB_TcoF	UNKNOW	UNKNOW	UNKNOW	UNKNOW
MCRS1	UNKNOW	TcoF-DB_TcoF	UNKNOW	UNKNOW	UNKNOW	UNKNOW
MBD3L2	UNKNOW	TcoF-DB_TF	UNKNOW	UNKNOW	UNKNOW	UNKNOW
LTF	UNKNOW	UNKNOW	UNKNOW	UNKNOW	UNKNOW	UNKNOW
LMTK3	UNKNOW	UNKNOW	UNKNOW	UNKNOW	UNKNOW	UNKNOW
LMNB1	UNKNOW	UNKNOW	UNKNOW	UNKNOW	UNKNOW	UNKNOW
LMNA	UNKNOW	TcoF-DB_TcoF	UNKNOW	UNKNOW	UNKNOW	UNKNOW
LIN9	UNKNOW	UNKNOW	UNKNOW	UNKNOW	UNKNOW	UNKNOW
LEO1	UNKNOW	TcoF-DB_TcoF	UNKNOW	UNKNOW	UNKNOW	UNKNOW
LARP7	UNKNOW	UNKNOW	UNKNOW	UNKNOW	UNKNOW	UNKNOW
L3MBTL3	UNKNOW	TcoF-DB_TF	UNKNOW	UNKNOW	UNKNOW	UNKNOW
KMT2C	UNKNOW	TcoF-DB_TF	UNKNOW	UNKNOW	UNKNOW	UNKNOW
KDM6A	UNKNOW	UNKNOW	UNKNOW	UNKNOW	UNKNOW	UNKNOW
KDM4A	UNKNOW	TcoF-DB_TcoF	UNKNOW	UNKNOW	UNKNOW	UNKNOW
KDM3B	UNKNOW	TcoF-DB_TcoF	UNKNOW	UNKNOW	UNKNOW	UNKNOW
KDM3A	UNKNOW	TcoF-DB_TcoF	UNKNOW	UNKNOW	UNKNOW	UNKNOW
KDM2B	UNKNOW	UNKNOW	UNKNOW	UNKNOW	UNKNOW	UNKNOW
KAT2B	UNKNOW	TcoF-DB_TcoF	UNKNOW	UNKNOW	UNKNOW	UNKNOW
INTS3	UNKNOW	UNKNOW	UNKNOW	UNKNOW	UNKNOW	UNKNOW
INTS13	UNKNOW	UNKNOW	UNKNOW	UNKNOW	UNKNOW	UNKNOW
INO80	UNKNOW	UNKNOW	UNKNOW	UNKNOW	UNKNOW	UNKNOW
ING5	UNKNOW	TcoF-DB_TcoF	UNKNOW	UNKNOW	UNKNOW	UNKNOW
ING4	UNKNOW	TcoF-DB_TcoF	UNKNOW	UNKNOW	UNKNOW	UNKNOW
ING2	UNKNOW	UNKNOW	UNKNOW	UNKNOW	UNKNOW	UNKNOW
ILF3	UNKNOW	ENCODE_TF	UNKNOW	UNKNOW	UNKNOW	UNKNOW
HNRNPL	UNKNOW	ENCODE_TF	UNKNOW	UNKNOW	UNKNOW	UNKNOW
HMGB2	UNKNOW	UNKNOW	UNKNOW	UNKNOW	UNKNOW	UNKNOW
HMGB1	UNKNOW	TcoF-DB_TcoF	UNKNOW	UNKNOW	UNKNOW	UNKNOW
HJURP	UNKNOW	UNKNOW	UNKNOW	UNKNOW	UNKNOW	UNKNOW
HIST1H1B	UNKNOW	TcoF-DB_TcoF	UNKNOW	UNKNOW	UNKNOW	UNKNOW
HIRA	UNKNOW	TcoF-DB_TcoF	UNKNOW	UNKNOW	UNKNOW	UNKNOW
HECTD1	UNKNOW	UNKNOW	UNKNOW	UNKNOW	UNKNOW	UNKNOW
HDAC4	UNKNOW	TcoF-DB_TcoF	UNKNOW	UNKNOW	UNKNOW	UNKNOW
HA	UNKNOW	ENCODE_TF	UNKNOW	UNKNOW	UNKNOW	UNKNOW
H2AZ	UNKNOW	UNKNOW	UNKNOW	UNKNOW	UNKNOW	UNKNOW
H2AFZ	UNKNOW	TcoF-DB_TcoF	UNKNOW	UNKNOW	UNKNOW	UNKNOW
H2AFX	UNKNOW	UNKNOW	UNKNOW	UNKNOW	UNKNOW	UNKNOW
GTF3C1	UNKNOW	UNKNOW	UNKNOW	UNKNOW	UNKNOW	UNKNOW
GTF2IRD1	UNKNOW	UNKNOW	UNKNOW	UNKNOW	UNKNOW	UNKNOW
GREB1	UNKNOW	TcoF-DB_TcoF	UNKNOW	UNKNOW	UNKNOW	UNKNOW
GFP	UNKNOW	UNKNOW	UNKNOW	UNKNOW	UNKNOW	UNKNOW
GAPDH	UNKNOW	UNKNOW	UNKNOW	UNKNOW	UNKNOW	UNKNOW
FXR2	UNKNOW	UNKNOW	UNKNOW	UNKNOW	UNKNOW	UNKNOW
FXR1	UNKNOW	UNKNOW	UNKNOW	UNKNOW	UNKNOW	UNKNOW
FUS	UNKNOW	ENCODE_TF	UNKNOW	UNKNOW	UNKNOW	UNKNOW
FANCD2	UNKNOW	UNKNOW	UNKNOW	UNKNOW	UNKNOW	UNKNOW
FAM208A	UNKNOW	TcoF-DB_TcoF	UNKNOW	UNKNOW	UNKNOW	UNKNOW
F2RL1	UNKNOW	UNKNOW	UNKNOW	UNKNOW	UNKNOW	UNKNOW
ERCC3	UNKNOW	UNKNOW	UNKNOW	UNKNOW	UNKNOW	UNKNOW
ERCC2	UNKNOW	UNKNOW	UNKNOW	UNKNOW	UNKNOW	UNKNOW
EP400	UNKNOW	ENCODE_TF	UNKNOW	UNKNOW	UNKNOW	UNKNOW
EHMT2	UNKNOW	TcoF-DB_TcoF	UNKNOW	UNKNOW	UNKNOW	UNKNOW
AFF4	UNKNOW	TcoF-DB_TF	UNKNOW	UNKNOW	UNKNOW	UNKNOW
ASH2L	UNKNOW	TcoF-DB_TF	UNKNOW	UNKNOW	UNKNOW	UNKNOW
ASXL1	UNKNOW	UNKNOW	UNKNOW	UNKNOW	UNKNOW	UNKNOW
BAHD1	UNKNOW	UNKNOW	UNKNOW	UNKNOW	UNKNOW	UNKNOW
BCOR	UNKNOW	TcoF-DB_TcoF	UNKNOW	UNKNOW	UNKNOW	UNKNOW
BMI1	UNKNOW	TcoF-DB_TcoF	UNKNOW	UNKNOW	UNKNOW	UNKNOW
BMPR1A	UNKNOW	UNKNOW	UNKNOW	UNKNOW	UNKNOW	UNKNOW
BRD1	UNKNOW	UNKNOW	UNKNOW	UNKNOW	UNKNOW	UNKNOW
BRD2	UNKNOW	TcoF-DB_TcoF	UNKNOW	UNKNOW	UNKNOW	UNKNOW
BRD3	UNKNOW	TcoF-DB_TcoF	UNKNOW	UNKNOW	UNKNOW	UNKNOW
BRD4	UNKNOW	TcoF-DB_TcoF	UNKNOW	UNKNOW	UNKNOW	UNKNOW
C17orf49	UNKNOW	UNKNOW	UNKNOW	UNKNOW	UNKNOW	UNKNOW
CBX2	UNKNOW	ENCODE_TF	UNKNOW	UNKNOW	UNKNOW	UNKNOW
CDK2	UNKNOW	TcoF-DB_TcoF	UNKNOW	UNKNOW	UNKNOW	UNKNOW
CDK6	UNKNOW	UNKNOW	UNKNOW	UNKNOW	UNKNOW	UNKNOW
CDK7	UNKNOW	TcoF-DB_TcoF	UNKNOW	UNKNOW	UNKNOW	UNKNOW
CDK8	UNKNOW	TcoF-DB_TcoF	UNKNOW	UNKNOW	UNKNOW	UNKNOW
CDK9	UNKNOW	UNKNOW	UNKNOW	UNKNOW	UNKNOW	UNKNOW
CHD8	UNKNOW	UNKNOW	UNKNOW	UNKNOW	UNKNOW	UNKNOW
CIITA	UNKNOW	UNKNOW	UNKNOW	UNKNOW	UNKNOW	UNKNOW
CREBBP	UNKNOW	TcoF-DB_TF	UNKNOW	UNKNOW	UNKNOW	UNKNOW
CRY1	UNKNOW	UNKNOW	UNKNOW	UNKNOW	UNKNOW	UNKNOW
CSNK2A1	UNKNOW	TcoF-DB_TcoF	UNKNOW	UNKNOW	UNKNOW	UNKNOW
CTBP1	UNKNOW	TcoF-DB_TcoF	UNKNOW	UNKNOW	UNKNOW	UNKNOW
CTNNB1	UNKNOW	TcoF-DB_TcoF	UNKNOW	UNKNOW	UNKNOW	UNKNOW
DAXX	UNKNOW	TcoF-DB_TcoF	UNKNOW	UNKNOW	UNKNOW	UNKNOW
DDX5	UNKNOW	TcoF-DB_TcoF	UNKNOW	UNKNOW	UNKNOW	UNKNOW
EGLN2	UNKNOW	TcoF-DB_TcoF	UNKNOW	UNKNOW	UNKNOW	UNKNOW
ELL	UNKNOW	TcoF-DB_TcoF	UNKNOW	UNKNOW	UNKNOW	UNKNOW
ELL2	UNKNOW	TcoF-DB_TcoF	UNKNOW	UNKNOW	UNKNOW	UNKNOW
EWSR1	UNKNOW	TcoF-DB_TcoF	UNKNOW	UNKNOW	UNKNOW	UNKNOW
FANCL	UNKNOW	UNKNOW	UNKNOW	UNKNOW	UNKNOW	UNKNOW
GLYR1	UNKNOW	UNKNOW	UNKNOW	UNKNOW	UNKNOW	UNKNOW
HCFC1	UNKNOW	TcoF-DB_TcoF	UNKNOW	UNKNOW	UNKNOW	UNKNOW
HDAC3	UNKNOW	TcoF-DB_TcoF	UNKNOW	UNKNOW	UNKNOW	UNKNOW
HEXIM1	UNKNOW	TcoF-DB_TcoF	UNKNOW	UNKNOW	UNKNOW	UNKNOW
ICE1	UNKNOW	TcoF-DB_TcoF	UNKNOW	UNKNOW	UNKNOW	UNKNOW
ICE2	UNKNOW	TcoF-DB_TcoF	UNKNOW	UNKNOW	UNKNOW	UNKNOW
JMJD6	UNKNOW	TcoF-DB_TcoF	UNKNOW	UNKNOW	UNKNOW	UNKNOW
KDM1A	UNKNOW	TcoF-DB_TcoF	UNKNOW	UNKNOW	UNKNOW	UNKNOW
KDM1B	UNKNOW	UNKNOW	UNKNOW	UNKNOW	UNKNOW	UNKNOW
KDM6B	UNKNOW	TcoF-DB_TcoF	UNKNOW	UNKNOW	UNKNOW	UNKNOW
KMT2B	id: 2.6.1.0.7	Zinc-coordinating DNA-binding domains	CXXC zinc finger factors	CpG-binding proteins	None	KMT2B
RXR	id: 2.1.3.1	Zinc-coordinating DNA-binding domains	Nuclear receptors with C4 zinc fingers	RXR-related receptors (NR2)	None	None
NFKBIA	id: 6.1.1.1.1	Immunoglobulin fold	Rel homology region (RHR) factors	NF-kappaB-related factors	NF-kappaB p50 subunit-like factors	NFKB1
RUNX	id: 6.4.1.0	Immunoglobulin fold	Runt domain factors	Runt-related factors	None	None
NCOR	id: 3.5.1.2	Helix-turn-helix domains	Tryptophan cluster factors	Myb/SANT domain factors	NCoR-like factors	None
L3MBTL2	UNKNOW	TcoF-DB_TF	UNKNOW	UNKNOW	UNKNOW	UNKNOW
LRWD1	UNKNOW	UNKNOW	UNKNOW	UNKNOW	UNKNOW	UNKNOW
MBD2	UNKNOW	TcoF-DB_TF	UNKNOW	UNKNOW	UNKNOW	UNKNOW
MBD3	UNKNOW	TcoF-DB_TF	UNKNOW	UNKNOW	UNKNOW	UNKNOW
MDM2	UNKNOW	TcoF-DB_TcoF	UNKNOW	UNKNOW	UNKNOW	UNKNOW
MED1	UNKNOW	TcoF-DB_TcoF	UNKNOW	UNKNOW	UNKNOW	UNKNOW
MED26	UNKNOW	UNKNOW	UNKNOW	UNKNOW	UNKNOW	UNKNOW
MLLT3	UNKNOW	TcoF-DB_TF	UNKNOW	UNKNOW	UNKNOW	UNKNOW
NIPBL	UNKNOW	TcoF-DB_TcoF	UNKNOW	UNKNOW	UNKNOW	UNKNOW
NME2	UNKNOW	UNKNOW	UNKNOW	UNKNOW	UNKNOW	UNKNOW
NOTCH1	UNKNOW	TcoF-DB_TcoF	UNKNOW	UNKNOW	UNKNOW	UNKNOW
PCGF2	UNKNOW	UNKNOW	UNKNOW	UNKNOW	UNKNOW	UNKNOW
PIAS1	UNKNOW	UNKNOW	UNKNOW	UNKNOW	UNKNOW	UNKNOW
PRKDC	UNKNOW	TcoF-DB_TcoF	UNKNOW	UNKNOW	UNKNOW	UNKNOW
RB1	UNKNOW	ENCODE_TF	UNKNOW	UNKNOW	UNKNOW	UNKNOW
RNF2	UNKNOW	TcoF-DB_TcoF	UNKNOW	UNKNOW	UNKNOW	UNKNOW
RUNX1T1	UNKNOW	TcoF-DB_TF	UNKNOW	UNKNOW	UNKNOW	UNKNOW
RYBP	UNKNOW	UNKNOW	UNKNOW	UNKNOW	UNKNOW	UNKNOW
SFMBT1	UNKNOW	TcoF-DB_TcoF	UNKNOW	UNKNOW	UNKNOW	UNKNOW
SGF29	UNKNOW	TcoF-DB_TcoF	UNKNOW	UNKNOW	UNKNOW	UNKNOW
SIRT3	UNKNOW	UNKNOW	UNKNOW	UNKNOW	UNKNOW	UNKNOW
SMC1A	UNKNOW	UNKNOW	UNKNOW	UNKNOW	UNKNOW	UNKNOW
SMC4	UNKNOW	UNKNOW	UNKNOW	UNKNOW	UNKNOW	UNKNOW
SNAPC1	UNKNOW	UNKNOW	UNKNOW	UNKNOW	UNKNOW	UNKNOW
SND1	UNKNOW	TcoF-DB_TcoF	UNKNOW	UNKNOW	UNKNOW	UNKNOW
STAG1	UNKNOW	TcoF-DB_TcoF	UNKNOW	UNKNOW	UNKNOW	UNKNOW
SVIL	UNKNOW	UNKNOW	UNKNOW	UNKNOW	UNKNOW	UNKNOW
TAF3	UNKNOW	TcoF-DB_TcoF	UNKNOW	UNKNOW	UNKNOW	UNKNOW
TERF2	UNKNOW	TcoF-DB_TF	UNKNOW	UNKNOW	UNKNOW	UNKNOW
TLE3	UNKNOW	TcoF-DB_TcoF	UNKNOW	UNKNOW	UNKNOW	UNKNOW
TOP1	UNKNOW	UNKNOW	UNKNOW	UNKNOW	UNKNOW	UNKNOW
TRIM24	UNKNOW	TcoF-DB_TcoF	UNKNOW	UNKNOW	UNKNOW	UNKNOW
TRRAP	UNKNOW	TcoF-DB_TcoF	UNKNOW	UNKNOW	UNKNOW	UNKNOW
UBN1	UNKNOW	UNKNOW	UNKNOW	UNKNOW	UNKNOW	UNKNOW
USP7	UNKNOW	TcoF-DB_TcoF	UNKNOW	UNKNOW	UNKNOW	UNKNOW
YAP1	UNKNOW	TcoF-DB_TcoF	UNKNOW	UNKNOW	UNKNOW	UNKNOW
ZMYND11	UNKNOW	TcoF-DB_TcoF	UNKNOW	UNKNOW	UNKNOW	UNKNOW
ZNF750	UNKNOW	TcoF-DB_TF	UNKNOW	UNKNOW	UNKNOW	UNKNOW
RFXANK	0.0.3.0.1	Yet undefined DNA-binding domains	Uncharacterized	RFXANK	None	RFXANK (ANKRA1, RFXB, Tvl-1)
SFPQ	0.2.1.0.2	Yet undefined DNA-binding domains	NonO domain factors	NonO-related factors	None	SFPQ (PSF)
TSC22D4	1.1.0.1.4	Basic domains	Basic leucine zipper factors (bZIP)	ZIP only	TSC22	TSC22D4 (TILZ2)
ATF6	1.1.7.3.1	Basic domains	Basic leucine zipper factors (bZIP)	CREB-related factors	ATF-6 factors	ATF-6alpha
ASCL1	1.2.2.2.1	Basic domains	Basic helix-loop-helix factors (bHLH)	MyoD / ASC-related factors	Achaete-Scute-like factors	ASH-1 (ASCL1)
TWIST1	1.2.3.2.1	Basic domains	Basic helix-loop-helix factors (bHLH)	Tal-related factors	Twist-like factors	Twist-1 (H-Twist, M-Twist)
EPAS1	1.2.5.1.7	Basic domains	Basic helix-loop-helix factors (bHLH)	PAS domain factors	Ahr-like factors	EPAS-1
NCOA1	1.2.5.3.1	Basic domains	Basic helix-loop-helix factors (bHLH)	PAS domain factors	NCoA factors	NCoA-1 (SRC-1)
MITF	1.2.6.1.4	Basic domains	Basic helix-loop-helix factors (bHLH)	bHLH-ZIP factors	TFE3-like factors	MiTF
PGR	2.1.1.1.3	Zinc-coordinating DNA-binding domains	Nuclear receptors with C4 zinc fingers	Steroid hormone receptors (NR3)	GR-like receptors (NR3C)	Progesterone receptor (PR) (NR3C3)
NR1I2	2.1.2.4.2	Zinc-coordinating DNA-binding domains	Nuclear receptors with C4 zinc fingers	Thyroid hormone receptor-related factors (NR1)	Vitamin D receptor (NR1I)	PXR (NR1I2)
PPARD	2.1.2.5.2	Zinc-coordinating DNA-binding domains	Nuclear receptors with C4 zinc fingers	Thyroid hormone receptor-related factors (NR1)	PPAR (NR1C)	PPARbeta (PPARdelta) (NR1C2)
NR1H3	2.1.2.7.1	Zinc-coordinating DNA-binding domains	Nuclear receptors with C4 zinc fingers	Thyroid hormone receptor-related factors (NR1)	LXR (NR1H)	LXRalpha (NR1H3)
NR1H2	2.1.2.7.2	Zinc-coordinating DNA-binding domains	Nuclear receptors with C4 zinc fingers	Thyroid hormone receptor-related factors (NR1)	LXR (NR1H)	LXRbeta (NR1H2)
GATAD1	2.2.1.2.1	Zinc-coordinating DNA-binding domains	Other C4 zinc finger-type factors	GATA-type zinc fingers	Single GATA-type zinc-finger	GATAD1 (ODAG)
DNMT3B	2.2.1.2.10	Zinc-coordinating DNA-binding domains	Other C4 zinc finger-type factors	GATA-type zinc fingers	Single GATA-type zinc-finger	DNMT3B
ATRX	2.2.1.2.12	Zinc-coordinating DNA-binding domains	Other C4 zinc finger-type factors	GATA-type zinc fingers	Single GATA-type zinc-finger	ATRX (RAD54L, XH2)
DNMT3A	2.2.1.2.9	Zinc-coordinating DNA-binding domains	Other C4 zinc finger-type factors	GATA-type zinc fingers	Single GATA-type zinc-finger	DNMT3A
KLF3	2.3.1.2.3	Zinc-coordinating DNA-binding domains	C2H2 zinc finger factors	Three-zinc finger Krüppel-related factors	Krüppel-like factors	KLF3 (BKLF)
KLF6	2.3.1.2.6	Zinc-coordinating DNA-binding domains	C2H2 zinc finger factors	Three-zinc finger Krüppel-related factors	Krüppel-like factors	KLF6 (CPBP, BCD1)
ZBTB48	2.3.3.0.102	Zinc-coordinating DNA-binding domains	C2H2 zinc finger factors	More than 3 adjacent zinc finger factors	unclassified	ZBTB48 (HKR3, ZNF855) [11]
ZNF18	2.3.3.0.20	Zinc-coordinating DNA-binding domains	C2H2 zinc finger factors	More than 3 adjacent zinc finger factors	unclassified	ZNF18 (KOX11, ZKSCAN6, ZNF535, Zfp18, Zfp535)
PRDM14	2.3.3.0.35	Zinc-coordinating DNA-binding domains	C2H2 zinc finger factors	More than 3 adjacent zinc finger factors	unclassified	PRDM14 [6]
SNAI2	2.3.3.2.2	Zinc-coordinating DNA-binding domains	C2H2 zinc finger factors	More than 3 adjacent zinc finger factors	Snail-like factors	SNAI2 (SLUG) [5]
ZNF701	2.3.3.27.2	Zinc-coordinating DNA-binding domains	C2H2 zinc finger factors	More than 3 adjacent zinc finger factors	ZNF525-like factors	ZNF701 [7]
ZXDC	2.3.3.46.3	Zinc-coordinating DNA-binding domains	C2H2 zinc finger factors	More than 3 adjacent zinc finger factors	ZXD-factors	ZXDC (ZXDL) [10]
ZNF224	2.3.3.47.6	Zinc-coordinating DNA-binding domains	C2H2 zinc finger factors	More than 3 adjacent zinc finger factors	ZNF222-like factors	ZNF224 (BMZF2, KOX22, ZNF233, ZNF255, ZNF27) [18]
ZSCAN5B	2.3.3.5.2	Zinc-coordinating DNA-binding domains	C2H2 zinc finger factors	More than 3 adjacent zinc finger factors	ZSCAN5-like zinc finger factors	ZSCAN5B [5]
ZSCAN2	2.3.3.58.6	Zinc-coordinating DNA-binding domains	C2H2 zinc finger factors	More than 3 adjacent zinc finger factors	ZNF180-like factors	ZSCAN2 (ZFP29, ZNF854) [14]
ZNF335	2.3.4.0.2	Zinc-coordinating DNA-binding domains	C2H2 zinc finger factors	Factors with multiple dispersed zinc fingers	unclassified	ZNF335 (NIF-1, Zfp335) [1+8+4]
ZNF597	2.3.4.0.30	Zinc-coordinating DNA-binding domains	C2H2 zinc finger factors	Factors with multiple dispersed zinc fingers	unclassified	ZNF597 (Zfp597) [4+3]
WIZ	2.3.4.0.4	Zinc-coordinating DNA-binding domains	C2H2 zinc finger factors	Factors with multiple dispersed zinc fingers	unclassified	WIZ (ZNF803) [4+2+1+1+1+1+1]
ZBTB17	2.3.4.0.72	Zinc-coordinating DNA-binding domains	C2H2 zinc finger factors	Factors with multiple dispersed zinc fingers	unclassified	ZBTB17 (MIZ1, ZNF151, ZNF60) [12+1]
ZNF639	2.3.4.13.1	Zinc-coordinating DNA-binding domains	C2H2 zinc finger factors	Factors with multiple dispersed zinc fingers	ZNF639-like factors	ZNF639 (ZASC1, Zfp639) [4+4]
ZNF711	2.3.4.13.2	Zinc-coordinating DNA-binding domains	C2H2 zinc finger factors	Factors with multiple dispersed zinc fingers	ZNF639-like factors	ZNF711 (CMPX1, ZNF6, Zfp711) [1+10]
HIC2	2.3.4.17.2	Zinc-coordinating DNA-binding domains	C2H2 zinc finger factors	Factors with multiple dispersed zinc fingers	Hypermethylated in Cancer proteins	HIC2 (HRG22, ZBTB30) [1+4]
ZBTB2	2.3.4.6.2	Zinc-coordinating DNA-binding domains	C2H2 zinc finger factors	Factors with multiple dispersed zinc fingers	ZBTB1-like factors	ZBTB2 (ZNF437) [1+3]
VEZF1	2.3.4.8.2	Zinc-coordinating DNA-binding domains	C2H2 zinc finger factors	Factors with multiple dispersed zinc fingers	MAZ-like factors	VEZF1 (DB1, ZNF161) [1+5]
KMT2A	2.6.1.0.4	Zinc-coordinating DNA-binding domains	CXXC zinc finger factors	CpG-binding proteins	None	MLL (CXXC7, ALL1, HRX, HTRX, KMT2A, MLL1, TRX1)
KMT2D	2.6.1.0.7	Zinc-coordinating DNA-binding domains	CXXC zinc finger factors	CpG-binding proteins	None	MLL2 (HRX2, KMT2B, WBP7, MLL4, TRX2)
KAT7	2.7.3.0.2	Zinc-coordinating DNA-binding domains	C2HC zinc finger factors	Histone acetyltransferases with C2HC zinc finger	None	MYST2 (KAT7, TIP60 protein 2, HBO1, HBOa) [1]
ZC3H8	2.8.1.0.1	Zinc-coordinating DNA-binding domains	C3H zinc finger factors	ZC3H8-related factors	None	ZC3H8 (ZC3HDC8, FLIZ1) [3]
THAP11	2.9.1.0.11	Zinc-coordinating DNA-binding domains	C2CH THAP-type zinc finger factors	THAP-related factors	None	THAP11 (HRIHFB2206)
TLX1	3.1.2.21.1	Helix-turn-helix domains	Homeo domain factors	NK-related factors	TLX	TLX-1 (HOX11, TCL-3)
DLX6	3.1.2.5.6	Helix-turn-helix domains	Homeo domain factors	NK-related factors	DLX	DLX-6
RAX2	3.1.3.22.2	Helix-turn-helix domains	Homeo domain factors	Paired-related HD factors	RAX	RAX-2 (RAX-L1, QRX)
DUX4	3.1.3.7.5	Helix-turn-helix domains	Homeo domain factors	Paired-related HD factors	DUX	DUX4
ISL1	3.1.5.1.1	Helix-turn-helix domains	Homeo domain factors	HD-LIM factors	ISL	ISL-1 (Islet-1)
ZFHX3	3.1.8.4.2	Helix-turn-helix domains	Homeo domain factors	HD-ZF factors	ZFHX	ZFHX3 (ZFH-3, ATBF1)
FOXR2	3.3.1.18.2	Helix-turn-helix domains	Fork head / winged helix factors	Forkhead box (FOX) factors	FOXR	FOXR2
FOXF1	3.3.1.6.1	Helix-turn-helix domains	Fork head / winged helix factors	Forkhead box (FOX) factors	FOXF	FOXF1 (Fkh-L5, FREAC1)
TFDP1	3.3.2.2.1	Helix-turn-helix domains	Fork head / winged helix factors	E2F-related factors	Dp-1	Dp-1 (DRTF-1)
APC	UNKNOW	UNKNOW	UNKNOW	UNKNOW	UNKNOW	UNKNOW
SNAPC4	3.5.1.1.5	Helix-turn-helix domains	Tryptophan cluster factors	Myb/SANT domain factors	Myb-like factors	SNAPc4 (PTFalpha)
NCOR1	3.5.1.2.1	Helix-turn-helix domains	Tryptophan cluster factors	Myb/SANT domain factors	NCoR-like factors	NCoR1
NCOR2	3.5.1.2.2	Helix-turn-helix domains	Tryptophan cluster factors	Myb/SANT domain factors	NCoR-like factors	NCoR2
SMARCA1	3.5.1.5.1	Helix-turn-helix domains	Tryptophan cluster factors	Myb/SANT domain factors	SMARCA-like factors	SMARCA1 (SNF2L)
SMARCA5	3.5.1.5.2	Helix-turn-helix domains	Tryptophan cluster factors	Myb/SANT domain factors	SMARCA-like factors	SMARCA5 (SNF2H)
TEAD2	3.6.1.0.3	Helix-turn-helix domains	TEA domain factors	TEF-1-related factors	None	TEF-4 (TEAD-2)
ARID1A	3.7.1.1.1	Helix-turn-helix domains	ARID domain factors	ARID-related factors	ARID1	ARID1A (BAF250, BAF250A, OSA1, SMARCF1)
ARID1B	3.7.1.1.2	Helix-turn-helix domains	ARID domain factors	ARID-related factors	ARID1	ARID1B (BAF250, BAF250A, OSA1, SMARCF1)
ARID2	3.7.1.2.1	Helix-turn-helix domains	ARID domain factors	ARID-related factors	ARID2	ARID2 (BAF200)
KDM5C	3.7.1.6.3	Helix-turn-helix domains	ARID domain factors	ARID-related factors	JARID1	JARID1C (KDM5C, DXS1272E, SMCX, XE169)
JARID2	3.7.1.7.1	Helix-turn-helix domains	ARID domain factors	ARID-related factors	JARID2	JARID2 (Jumonji, JMJ)
SSRP1	4.1.5.0.2	Other all-alpha-helical DNA-binding domains	High-mobility group (HMG) domain factors	WHSC1-related factors	None	SSRP1 [1]
TFAM	4.1.7.0.1	Other all-alpha-helical DNA-binding domains	High-mobility group (HMG) domain factors	TFAM	None	TFAM (mtTFA, MtTF1, TCF6, TCF6L2) [2]
SP140	5.3.5.1.1	alpha-Helices exposed by beta-structures	SAND domain factors	Sp140/Sp100	Sp140-like factors	Sp140
RELB	6.1.1.2.2	Immunoglobulin fold	Rel homology region (RHR) factors	NF-kappaB-related factors	NF-kappaB p65 subunit-like factors	RelB (I-Rel)
RBPJ	6.1.4.1.1	Immunoglobulin fold	Rel homology region (RHR) factors	CSL-related factors	M	RBP-Jkappa
GRHL2	6.7.1.1.2	Immunoglobulin fold	Grainyhead domain factors	Grainyhead-related factors	GRH-like proteins	GRH-L2 (CP2-L3)
GRHL3	6.7.1.1.3	Immunoglobulin fold	Grainyhead domain factors	Grainyhead-related factors	GRH-like proteins	GRH-L3 (CP2-L4)
SMAD2	7.1.1.1.2	beta-Hairpin exposed by an alpha/beta-scaffold	SMAD/NF-1 DNA-binding domain factors	SMAD factors	Regulatory Smads (R-Smad)	SMAD2
SMAD5	7.1.1.1.4	beta-Hairpin exposed by an alpha/beta-scaffold	SMAD/NF-1 DNA-binding domain factors	SMAD factors	Regulatory Smads (R-Smad)	SMAD5
